# Supplementary material for: Viral Perturbations of Host Networks Reflect Disease Etiology
Source: PLoS Comput Biol. 2012 Jun 28;8(6):e1002531. doi: 10.1371/journal.pcbi.1002531 (PMC3386155; doi:10.1371/journal.pcbi.1002531)
Supplement: Dataset S2 — OMIM genes and diseases and their corresponding ICD-9 codes. (XLS) [file pcbi.1002531.s002.xls]

## Sheet: Map
Source	ICD-9	OMIM Phenotype Id	OMIM Gene Id	Gene Symbols	ICD-9 Name
Goh et al	282.3	202110	609300	CYP17A1, CYP17, P450C17	Hereditary hemolytic anemias, Other hemolytic anemias due to enzyme deficiency
Goh et al	282.3	202110	609300	CYP17A1, CYP17, P450C17	Hereditary hemolytic anemias, Other hemolytic anemias due to enzyme deficiency
Goh et al	277.85	300438	300256	HADH2, ERAB	Other and unspecified disorders of metabolism, Disorders of fatty acid oxidation
Goh et al	277.85	-	600301	ACADSB	Other and unspecified disorders of metabolism, Disorders of fatty acid oxidation
Goh et al	255.2	-	201810	HSD3B2	Disorders of adrenal glands, Adrenogenital disorders
Goh et al	277.85	609609	601609	HADHSC, SCHAD	Other and unspecified disorders of metabolism, Disorders of fatty acid oxidation
Goh et al	277.85	210200	609010	MCCC1, MCCA	Other and unspecified disorders of metabolism, Disorders of fatty acid oxidation
Goh et al	277.85	210210	609014	MCCC2, MCCB	Other and unspecified disorders of metabolism, Disorders of fatty acid oxidation
Goh et al	277.86	250950	600529	AUH	Other and unspecified disorders of metabolism, Peroxisomal disorders
Goh et al	277.86	258501	606580	OPA3, MGA3	Other and unspecified disorders of metabolism, Peroxisomal disorders
Goh et al	277.86	273750	609577	CUL7	Other and unspecified disorders of metabolism, Peroxisomal disorders
Goh et al	995.3	-	187680	TPMT	Certain adverse effects not elsewhere classified, Allergy, unspecified
Goh et al	755.9	-	305400	FGD1, FGDY, AAS	Other congenital anomalies of limbs, Unspecified anomaly of unspecified limb
Goh et al	995.27	-	142830	HLA-B	Certain adverse effects not elsewhere classified, Other drug allergy
Goh et al	117.5	600501	131244	EDNRB, HSCR2, ABCDS	Other mycoses, Cryptococcosis
Goh et al	272.5	200100	157147	MTP	Disorders of lipoid metabolism, Lipoprotein deficiencies
Goh et al	272.5	-	107730	APOB, FLDB	Disorders of lipoid metabolism, Lipoprotein deficiencies
Goh et al	756.9	114290	608160	SOX9, CMD1, SRA1	Other congenital musculoskeletal anomalies, Other and unspecified anomalies of musculoskeletal system
Goh et al	277.89	-	115500	CAT	Other and unspecified disorders of metabolism, Other specified disorders of metabolism
Goh et al	216.9	-	164785	MDM2	Benign neoplasm of skin, Skin, site unspecified
Goh et al	255.5	231550	605378	AAAS, AAA	Disorders of adrenal glands, Other adrenal hypofunction
Goh et al	733.99	200500	605522	C7orf2, ACHP, LMBR1	Other disorders of bone and cartilage, Other
Goh et al	733	200610	120140	COL2A1	Other disorders of bone and cartilage
Goh et al	733	600972	606718	SLC26A2, DTD, DTDST, D5S1708, EDM4	Other disorders of bone and cartilage
Goh et al	756.4	100800	134934	FGFR3, ACH	Other congenital musculoskeletal anomalies, Chondrodystrophy
Goh et al	368.54	216900	600053	CNGA3, CNG3, ACHM2	Visual disturbances, Achromatopsia
Goh et al	368.54	262300	605080	CNGB3, ACHM3	Visual disturbances, Achromatopsia
Goh et al	368.54	-	139340	GNAT2, ACHM4	Visual disturbances, Achromatopsia
Goh et al	286.3	-	601489	IGFALS, ALS	Coagulation defects, Congenital deficiency of other clotting factors
Goh et al	426.82	-	152427	KCNH2, LQT2, HERG	Conduction disorders, Long QT syndrome
Goh et al	742.4	200990	165240	GLI3, PAPA, PAPB, ACLS	Other congenital anomalies of nervous system, Other specified anomalies of brain
Goh et al	755.63	607778	600726	IHH, BDA1	Other congenital anomalies of limbs, Other congenital deformity of hip (joint)
Goh et al	686.8	201100	607059	SLC39A4, ZIP4	Other local infections of skin and subcutaneous tissue, Other specified local infections of skin and subcutaneous tissue
Goh et al	757.39	101900	108740	ATP2A2, ATP2B, DAR	Congenital anomalies of the integument, Other
Goh et al	253	102200	139320	GNAS, GNAS1, GPSA, POH, PHP1B, PHP1A, AHO	Disorders of the pituitary gland and its hypothalamic control
Goh et al	253	102200	182455	SSTR5	Disorders of the pituitary gland and its hypothalamic control
Goh et al	759.2	201250	601146	GDF5, CDMP1	Other and unspecified congenital anomalies, Anomalies of other endocrine glands
Goh et al	759.2	602875	108961	NPR2, ANPRB, AMDM	Other and unspecified congenital anomalies, Anomalies of other endocrine glands
Goh et al	277.85	-	201460	ACADL, LCAD	Other and unspecified disorders of metabolism, Disorders of fatty acid oxidation
Goh et al	277.85	201450	607008	ACADM, MCAD	Other and unspecified disorders of metabolism, Disorders of fatty acid oxidation
Goh et al	277.85	201470	606885	ACADS, SCAD	Other and unspecified disorders of metabolism, Disorders of fatty acid oxidation
Goh et al	211.4	-	175100	APC, GS, FPC	Benign neoplasm of other parts of digestive system, Rectum and anal canal
Goh et al	277.2	102700	608958	ADA	Other and unspecified disorders of metabolism, Other disorders of purine and pyrimidine metabolism
Goh et al	277.2	103050	608222	ADSL	Other and unspecified disorders of metabolism, Other disorders of purine and pyrimidine metabolism
Goh et al	260	-	605441	APM1, GBP28	Kwashiorkor
Goh et al	227	-	131100	MEN1	Benign neoplasm of other endocrine glands and related structures
Goh et al	194	202300	191170	TP53, P53, LFS1	Malignant neoplasm of other endocrine glands and related structures
Goh et al	255.2	-	202010	CYP11B1, P450C11, FHI	Disorders of adrenal glands, Adrenogenital disorders
Goh et al	255.2	-	201910	CYP21A2, CYP21, CA21H	Disorders of adrenal glands, Adrenogenital disorders
Goh et al	255.2	201750	124015	POR	Disorders of adrenal glands, Adrenogenital disorders
Goh et al	255.2	300200	300473	DAX1, AHC, AHX, NROB1	Disorders of adrenal glands, Adrenogenital disorders
Goh et al	255.4	-	184757	FTZF1, FTZ1, SF1	Disorders of adrenal glands, Corticoadrenal insufficiency
Goh et al	227	-	188830	PRKAR1A, TSE1, CNC1, CAR	Benign neoplasm of other endocrine glands and related structures
Goh et al	253	201400	604614	TBS19	Disorders of the pituitary gland and its hypothalamic control
Goh et al	277.86	300100	300371	ABCD1, ALD, AMN	Other and unspecified disorders of metabolism, Peroxisomal disorders
Goh et al	277.86	202370	602859	PEX10, NALD	Other and unspecified disorders of metabolism, Peroxisomal disorders
Goh et al	277.86	202370	601789	PEX13, ZWS, NALD	Other and unspecified disorders of metabolism, Peroxisomal disorders
Goh et al	277.86	202370	602136	PEX1, ZWS1	Other and unspecified disorders of metabolism, Peroxisomal disorders
Goh et al	277.86	202370	608666	PEX26	Other and unspecified disorders of metabolism, Peroxisomal disorders
Goh et al	277.86	202370	600414	PXR1, PEX5, PTS1R	Other and unspecified disorders of metabolism, Peroxisomal disorders
Goh et al	277.86	300100	300371	ABCD1, ALD, AMN	Other and unspecified disorders of metabolism, Peroxisomal disorders
Goh et al	270.3	110800	600429	GCNT2	Disorders of amino-acid transport and metabolism, Disturbances of branched-chain amino-acid metabolism
Goh et al	270.3	110800	600429	GCNT2	Disorders of amino-acid transport and metabolism, Disturbances of branched-chain amino-acid metabolism
Goh et al	757.8	103285	603273	TP73L, TP63, KET, EEC3, SHFM4, LMS, RHS	Congenital anomalies of the integument, Other specified anomalies of the integument
Goh et al	780.5	604348	603426	PER2, FASPS, KIAA0347	General symptoms, Sleep disturbances
Goh et al	286.3	202400	134820	FGA	Coagulation defects, Congenital deficiency of other clotting factors
Goh et al	286.3	202400	134830	FGB	Coagulation defects, Congenital deficiency of other clotting factors
Goh et al	279	601495	147020	IGHM, MU	Disorders involving the immune mechanism
Goh et al	279	-	146770	IGLL1, IGO, IGL5, VPREB2	Disorders involving the immune mechanism
Goh et al	279	601495	608360	LRRC8, KIAA1437	Disorders involving the immune mechanism
Goh et al	279	-	300300	BTK, AGMX1, IMD1, XLA, AT	Disorders involving the immune mechanism
Goh et al	282.3	-	602360	GATM, AGAT	Hereditary hemolytic anemias, Other hemolytic anemias due to enzyme deficiency
Goh et al	742.2	218000	604878	SLC12A6, KCC3A, KCC3B, KCC3, ACCPN	Other congenital anomalies of nervous system, Reduction deformities of brain
Goh et al	277.6	608688	601731	ATIC, PURH, AICAR	Other and unspecified disorders of metabolism, Other deficiencies of circulating enzymes
Goh et al	42	-	604946	KIR3DL1, NKAT3, NKB1, AMB11, KIR3DS1	Human immunodeficiency virus [HIV] disease
Goh et al	42	609423	147570	IFNG	Human immunodeficiency virus [HIV] disease
Goh et al	42	-	600835	CXCL12, SDF1	Human immunodeficiency virus [HIV] disease
Goh et al	759.89	118450	601920	JAG1, AGS, AHD	Other and unspecified congenital anomalies, Other
Goh et al	270.2	-	203200	OCA2, P, PED, D15S12, BOCA	Disorders of amino-acid transport and metabolism, Other disturbances of aromatic amino-acid metabolism
Goh et al	270.2	-	203200	OCA2, P, PED, D15S12, BOCA	Disorders of amino-acid transport and metabolism, Other disturbances of aromatic amino-acid metabolism
Goh et al	270.2	203100	606933	TYR	Disorders of amino-acid transport and metabolism, Other disturbances of aromatic amino-acid metabolism
Goh et al	270.2	606952	606933	TYR	Disorders of amino-acid transport and metabolism, Other disturbances of aromatic amino-acid metabolism
Goh et al	270.2	-	203200	OCA2, P, PED, D15S12, BOCA	Disorders of amino-acid transport and metabolism, Other disturbances of aromatic amino-acid metabolism
Goh et al	270.2	278400	115501	TYRP1, CAS2, GP75	Disorders of amino-acid transport and metabolism, Other disturbances of aromatic amino-acid metabolism
Goh et al	303.9	103780	182135	HTR2A	Alcohol dependence syndrome, Other and unspecified alcohol dependence
Goh et al	291.4	-	100650	ALDH2	Alcohol-induced mental disorders, Idiosyncratic alcohol intoxication
Goh et al	303.9	103780	137140	GABRA2	Alcohol dependence syndrome, Other and unspecified alcohol dependence
Goh et al	264.8	-	103850	ALDOA	Vitamin A deficiency, Other manifestations of vitamin A deficiency
Goh et al	255.13	-	124080	CYP11B2	Disorders of adrenal glands, Bartter's syndrome
Goh et al	255.1	103900	202010	CYP11B1, P450C11, FHI	Disorders of adrenal glands, Hyperaldosteronism
Goh et al	781.99	203450	137780	GFAP	Symptoms involving nervous and musculoskeletal systems, Other symptoms involving nervous and musculoskeletal systems
Goh et al	781.99	203450	161015	NDUFV1, UQOR1	Symptoms involving nervous and musculoskeletal systems, Other symptoms involving nervous and musculoskeletal systems
Goh et al	270.2	203500	607474	HGD, AKU	Disorders of amino-acid transport and metabolism, Other disturbances of aromatic amino-acid metabolism
Goh et al	319	300523	300095	SLC16A2, DXS128, XPCT	Unspecified mental retardation
Goh et al	477.9	607154	147683	IL13, ALRH	Allergic rhinitis, Cause unspecified
Goh et al	704.09	203655	602302	HR, AU	Diseases of hair and hair follicles, Other
Goh et al	330.8	203700	174763	POLG, POLG1, POLGA, PEO	Cerebral degenerations usually manifest in childhood, Other specified cerebral degenerations in childhood
Goh et al	273.4	-	107280	SERPINA3, AACT, ACT	Disorders of plasma protein metabolism, Alpha-1-antitrypsin deficiency
Goh et al	260	-	102574	ACTN3	Kwashiorkor
Goh et al	277.6	203750	607809	ACAT1	Other and unspecified disorders of metabolism, Other deficiencies of circulating enzymes
Goh et al	277.6	-	604489	AMACR	Other and unspecified disorders of metabolism, Other deficiencies of circulating enzymes
Goh et al	282.49	301040	300032	ATRX, XH2, XNP, MRXS3, SHS	Hereditary hemolytic anemias, Other thalassemia
Goh et al	282.49	300448	300032	ATRX, XH2, XNP, MRXS3, SHS	Hereditary hemolytic anemias, Other thalassemia
Goh et al	759.89	301050	303630	COL4A5, ATS, ASLN	Other and unspecified congenital anomalies, Other
Goh et al	759.89	203780	120070	COL4A3	Other and unspecified congenital anomalies, Other
Goh et al	759.89	203780	120131	COL4A4	Other and unspecified congenital anomalies, Other
Goh et al	342.8	104290	182340	ATP1A2, FHM2, MHP2	Hemiplegia and hemiparesis, Other specified hemiplegia
Goh et al	143.9	606243	606236	ASPCR1, RCC17, ASPL, ASPS	Malignant neoplasm of gum, Gum, unspecified
Goh et al	331	-	104760	APP, AAA, CVAP, AD1	Other cerebral degenerations
Goh et al	331	104310	107741	APOE, AD2	Other cerebral degenerations
Goh et al	331	606889	600759	PSEN2, AD4, STM2	Other cerebral degenerations
Goh et al	331	104300	602710	APBB2, FE65L1	Other cerebral degenerations
Goh et al	331	104300	163729	NOS3	Other cerebral degenerations
Goh et al	331	104300	191840	PLAU, URK	Other cerebral degenerations
Goh et al	331	104300	106180	ACE, DCP1, ACE1	Other cerebral degenerations
Goh et al	331	104300	606989	MPO	Other cerebral degenerations
Goh et al	331	104300	608254	PACIP1, PAXIP1L, PTIP	Other cerebral degenerations
Goh et al	331	-	103950	A2M	Other cerebral degenerations
Goh et al	331	-	602403	BLMH, BMH	Other cerebral degenerations
Goh et al	331	607822	104311	PSEN1, AD3	Other cerebral degenerations
Goh et al	331	607822	104311	PSEN1, AD3	Other cerebral degenerations
Goh et al	331	607822	104311	PSEN1, AD3	Other cerebral degenerations
Goh et al	520.5	104500	606585	ENAM	Disorders of tooth development and eruption, Hereditary disturbances in tooth structure, not elsewhere classified
Goh et al	520.5	301200	300391	AMELX, AMG, AIH1, AMGX	Disorders of tooth development and eruption, Hereditary disturbances in tooth structure, not elsewhere classified
Goh et al	520.5	104510	600525	DLX3, TDO	Disorders of tooth development and eruption, Hereditary disturbances in tooth structure, not elsewhere classified
Goh et al	520.5	608563	606585	ENAM	Disorders of tooth development and eruption, Hereditary disturbances in tooth structure, not elsewhere classified
Goh et al	520.5	204700	603767	KLK4, EMSP1, PRSS17	Disorders of tooth development and eruption, Hereditary disturbances in tooth structure, not elsewhere classified
Goh et al	345.8	609056	604402	SIAT9, ST3GALV	Epilepsy and recurrent seizures, Other forms of epilepsy and recurrent seizures
Goh et al	279.2	-	102772	AMPD3	Disorders involving the immune mechanism, Combined immunity deficiency
Goh et al	277.39	-	176300	TTR, PALB	Other and unspecified disorders of metabolism, Other amyloidosis
Goh et al	277.39	-	107680	APOA1	Other and unspecified disorders of metabolism, Other amyloidosis
Goh et al	277.39	-	104760	APP, AAA, CVAP, AD1	Other and unspecified disorders of metabolism, Other amyloidosis
Goh et al	277.39	105120	137350	GSN	Other and unspecified disorders of metabolism, Other amyloidosis
Goh et al	277.39	105200	134820	FGA	Other and unspecified disorders of metabolism, Other amyloidosis
Goh et al	277.39	105200	153450	LYZ	Other and unspecified disorders of metabolism, Other amyloidosis
Goh et al	277.39	-	176300	TTR, PALB	Other and unspecified disorders of metabolism, Other amyloidosis
Goh et al	335.2	608627	605704	VAPB, VAPC, ALS8	Anterior horn cell disease, Motor neuron disease
Goh et al	335.2	105400	147450	SOD1, ALS1	Anterior horn cell disease, Motor neuron disease
Goh et al	335.2	205100	606352	ALS2, ALSJ, PLSJ, IAHSP	Anterior horn cell disease, Motor neuron disease
Goh et al	335.2	105400	601143	DCTN1	Anterior horn cell disease, Motor neuron disease
Goh et al	335.2	105400	162230	NEFH	Anterior horn cell disease, Motor neuron disease
Goh et al	335.2	105400	170710	PRPH	Anterior horn cell disease, Motor neuron disease
Goh et al	273.8	-	103600	ALB	Disorders of plasma protein metabolism, Other disorders of plasma protein metabolism
Goh et al	763.5	-	155555	MC1R	Fetus or newborn affected by other complications of labor and delivery, Maternal anesthesia and analgesia
Goh et al	272.7	607689	607690	SARA2, SAR1B, CMRD	Disorders of lipoid metabolism, Lipidoses
Goh et al	259.5	300068	313700	AR, DHTR, TFM, SBMA, KD, SMAX1	Other endocrine disorders, Androgen insensitivity syndrome
Goh et al	285.9	224120	607465	CDAN1, CDA1	Other and unspecified anemias, Anemia, unspecified
Goh et al	285.9	105650	603474	RPS19, DBA	Other and unspecified anemias, Anemia, unspecified
Goh et al	285.9	-	266200	PKLR, PK1	Other and unspecified anemias, Anemia, unspecified
Goh et al	285.9	266120	606224	NT5C3, UMPH1, PSN1	Other and unspecified anemias, Anemia, unspecified
Goh et al	285.9	268150	180297	RHAG, RH50A	Other and unspecified anemias, Anemia, unspecified
Goh et al	285.9	206100	600523	NRAMP2	Other and unspecified anemias, Anemia, unspecified
Goh et al	285.9	-	182870	SPTB	Other and unspecified anemias, Anemia, unspecified
Goh et al	285.9	-	301300	ALAS2, ANH1, ASB	Other and unspecified anemias, Anemia, unspecified
Goh et al	285.9	301310	300135	ABCB7, ABC7, ASAT	Other and unspecified anemias, Anemia, unspecified
Goh et al	747.6	-	120180	COL3A1	Other congenital anomalies of circulatory system, Other anomalies of peripheral vascular system
Goh et al	759.89	105830	300005	MECP2, RTT, PPMX, MRX16, MRX79	Other and unspecified congenital anomalies, Other
Goh et al	759.89	105830	601623	UBE3A, ANCR	Other and unspecified congenital anomalies, Other
Goh et al	995.1	106100	606860	C1NH, HAE1, HAE2, SERPING1	Certain adverse effects not elsewhere classified, Angioneurotic edema
Goh et al	995.1	-	300145	XPNPEP2	Certain adverse effects not elsewhere classified, Angioneurotic edema
Goh et al	210.7	-	131100	MEN1	Benign neoplasm of lip, oral cavity, and pharynx, Nasopharynx
Goh et al	425.4	-	106180	ACE, DCP1, ACE1	Cardiomyopathy, Other primary cardiomyopathies
Goh et al	281.9	-	140100	HP	Other deficiency anemias, Unspecified deficiency anemia
Goh et al	743.45	106210	607108	PAX6, AN2, MGDA	Congenital anomalies of eye, Aniridia
Goh et al	720	106300	142830	HLA-B	Ankylosing spondylitis and other inflammatory spondylopathies
Goh et al	743.46	206900	184429	SOX2, ANOP3	Congenital anomalies of eye, Other specified anomalies of iris and ciliary body
Goh et al	307.1	606788	182135	HTR2A	Special symptoms or syndromes, not elsewhere classified, Anorexia nervosa
Goh et al	743.9	-	601653	EYA1, BOR	Congenital anomalies of eye, Unspecified anomaly of eye
Goh et al	743.9	107250	601094	FOXE3, FKHL12, ASMD	Congenital anomalies of eye, Unspecified anomaly of eye
Goh et al	743.9	-	601090	FOXC1, FKHL7, FREAC3	Congenital anomalies of eye, Unspecified anomaly of eye
Goh et al	743.9	107250	602669	PITX3	Congenital anomalies of eye, Unspecified anomaly of eye
Goh et al	289.81	-	107300	AT3	Other diseases of blood and blood-forming organs, Primary hypercoagulable state
Goh et al	756.51	207410	124015	POR	Other congenital musculoskeletal anomalies, Osteogenesis imperfecta
Goh et al	300	-	182138	SLC6A4, HTT, OCD1	Anxiety, dissociative and somatoform disorders
Goh et al	441	-	134797	FBN1, MFS1, WMS	Aortic aneurysm and dissection
Goh et al	755.55	101200	176943	FGFR2, BEK, CFD1, JWS	Other congenital anomalies of limbs, Acrocephalosyndactyly
Goh et al	750.21	180920	602115	FGF10	Other congenital anomalies of upper alimentary tract, Absence of salivary gland
Goh et al	284.9	609135	147570	IFNG	Aplastic anemia and other bone marrow failure syndromes, Aplastic anemia, unspecified
Goh et al	284.9	609135	602322	TERC, TRC3, TR	Aplastic anemia and other bone marrow failure syndromes, Aplastic anemia, unspecified
Goh et al	284.9	609135	187270	TERT, TCS1, EST2	Aplastic anemia and other bone marrow failure syndromes, Aplastic anemia, unspecified
Goh et al	327.27	-	177400	BCHE, CHE1	Organic sleep disorders, Central sleep apnea in conditions classified elsewhere
Goh et al	281.4	-	107680	APOA1	Other deficiency anemias, Protein-deficiency anemia
Goh et al	281.4	-	107670	APOA2	Other deficiency anemias, Protein-deficiency anemia
Goh et al	281.4	-	107720	APOC3	Other deficiency anemias, Protein-deficiency anemia
Goh et al	281.4	-	138700	APOH	Other deficiency anemias, Protein-deficiency anemia
Goh et al	405.99	-	218030	HSD11B2, HSD11K	Secondary hypertension, Other
Goh et al	281.4	-	107776	AQP1, CHIP28, CO	Other deficiency anemias, Protein-deficiency anemia
Goh et al	753.14	208085	608552	VPS33B	Congenital anomalies of urinary system, Polycystic kidney, autosomal recessive
Goh et al	270.6	207800	608313	ARG1	Disorders of amino-acid transport and metabolism, Disorders of urea cycle metabolism
Goh et al	270.6	207900	608310	ASL	Disorders of amino-acid transport and metabolism, Disorders of urea cycle metabolism
Goh et al	277.6	-	107910	CYP19A1, CYP19, ARO	Other and unspecified disorders of metabolism, Other deficiencies of circulating enzymes
Goh et al	277.6	608643	107930	DDC	Other and unspecified disorders of metabolism, Other deficiencies of circulating enzymes
Goh et al	746.9	600996	180902	RYR2, VTSIP	Other congenital anomalies of heart, Unspecified anomaly of heart
Goh et al	746.9	607450	125647	DSP, KPPS2, PPKS2	Other congenital anomalies of heart, Unspecified anomaly of heart
Goh et al	746.9	609040	602861	PKP2, ARVD9	Other congenital anomalies of heart, Unspecified anomaly of heart
Goh et al	728.3	108120	190990	TPM2, TMSB, AMCD1, DA1	Disorders of muscle, ligament, and fascia, Other specific muscle disorders
Goh et al	728.3	601680	191043	TNNI2, AMCD2B, DA2B, FSSV	Disorders of muscle, ligament, and fascia, Other specific muscle disorders
Goh et al	716.9	208230	603400	WISP3, PPAC, PPD	Other and unspecified arthropathies, Arthropathy, unspecified
Goh et al	728.3	601680	600692	TNNT3, AMCD2B, DA2B, FSSV	Disorders of muscle, ligament, and fascia, Other specific muscle disorders
Goh et al	271	-	208400	AGA	Disorders of carbohydrate transport and metabolism
Goh et al	299.8	300494	300336	NLGN3	Pervasive developmental disorders, Other specified pervasive developmental disorders
Goh et al	299.8	300497	300427	NLGN4, KIAA1260, AUTSX2	Pervasive developmental disorders, Other specified pervasive developmental disorders
Goh et al	493.9	600807	607796	PHF11, NYREN34	Asthma, Asthma, unspecified
Goh et al	493.9	-	147138	MS4A2, FCER1B	Asthma, Asthma, unspecified
Goh et al	493.9	600807	152390	ALOX5	Asthma, Asthma, unspecified
Goh et al	493.9	-	109690	ADRB2	Asthma, Asthma, unspecified
Goh et al	493.9	607277	604687	PTGDR, AS1	Asthma, Asthma, unspecified
Goh et al	493.9	608584	608595	GPR154, GPRA, VRR1, PGR14	Asthma, Asthma, unspecified
Goh et al	493.9	-	605238	HNMT	Asthma, Asthma, unspecified
Goh et al	493.9	600807	161561	IL12B, NKSF2	Asthma, Asthma, unspecified
Goh et al	493.9	600807	147683	IL13, ALRH	Asthma, Asthma, unspecified
Goh et al	493.9	600807	601690	PLA2G7, PAFAH	Asthma, Asthma, unspecified
Goh et al	493.9	600807	606531	SCGB3A2, UGRP1	Asthma, Asthma, unspecified
Goh et al	493.9	600807	191160	TNF, TNFA	Asthma, Asthma, unspecified
Goh et al	493.9	600807	192020	UGB, CC10, CCSP, SCGB1A1	Asthma, Asthma, unspecified
Goh et al	781.3	601238	608179	ATCAY, CLAC, KIAA1872	Symptoms involving nervous and musculoskeletal systems, Lack of coordination
Goh et al	781.3	208920	606350	APTX, AOA, AOA1	Symptoms involving nervous and musculoskeletal systems, Lack of coordination
Goh et al	781.3	-	601949	CACNB4, EJM	Symptoms involving nervous and musculoskeletal systems, Lack of coordination
Goh et al	781.3	606002	608465	SETX, SCAR1, AOA2	Symptoms involving nervous and musculoskeletal systems, Lack of coordination
Goh et al	334.8	208900	607585	ATM, ATA, AT1	Spinocerebellar disease, Other spinocerebellar diseases
Goh et al	334.8	604391	600814	MRE11A, MRE11, ATLD	Spinocerebellar disease, Other spinocerebellar diseases
Goh et al	781.3	277460	600415	TTPA, TTP1, AVED	Symptoms involving nervous and musculoskeletal systems, Lack of coordination
Goh et al	756.58	256050	606718	SLC26A2, DTD, DTDST, D5S1708, EDM4	-
Goh et al	756.58	108720	603381	FLNB, SCT, AOI	-
Goh et al	758	601536	142955	HOXA1, HOX1F, BSAS	Chromosomal anomalies
Goh et al	440.9	-	152390	ALOX5	Atherosclerosis, Generalized and unspecified atherosclerosis
Goh et al	995.3	147050	605010	SPINK5, LEKTI	Certain adverse effects not elsewhere classified, Allergy, unspecified
Goh et al	995.3	147050	606518	HAVCR1, HAVCR	Certain adverse effects not elsewhere classified, Allergy, unspecified
Goh et al	995.3	147050	601690	PLA2G7, PAFAH	Certain adverse effects not elsewhere classified, Allergy, unspecified
Goh et al	995.3	147050	173610	SELP, GRMP	Certain adverse effects not elsewhere classified, Allergy, unspecified
Goh et al	995.3	-	147781	IL4R, IL4RA	Certain adverse effects not elsewhere classified, Allergy, unspecified
Goh et al	273.8	209300	190000	TF	Disorders of plasma protein metabolism, Other disorders of plasma protein metabolism
Goh et al	427.31	607554	603796	KCNE2, MIRP1, LQT6	Cardiac dysrhythmias, Atrial fibrillation
Goh et al	427.31	607554	607542	KCNQ1, KCNA9, LQT1, KVLQT1, ATFB1	Cardiac dysrhythmias, Atrial fibrillation
Goh et al	427.31	607941	600576	GATA4	Cardiac dysrhythmias, Atrial fibrillation
Goh et al	427.31	-	160710	MYH6, ASD3, MYHCA	Cardiac dysrhythmias, Atrial fibrillation
Goh et al	427.31	108900	600584	NKX2E, CSX	Cardiac dysrhythmias, Atrial fibrillation
Goh et al	704	209500	602302	HR, AU	Diseases of hair and hair follicles
Goh et al	426.1	-	600584	NKX2E, CSX	Conduction disorders, Atrioventricular block, other and unspecified
Goh et al	426.1	600309	121014	GJA1, CX43, ODDD, SDTY3, ODOD	Conduction disorders, Atrioventricular block, other and unspecified
Goh et al	426.1	606217	607170	CRELD1, AVSD2	Conduction disorders, Atrioventricular block, other and unspecified
Goh et al	426.1	606217	607170	CRELD1, AVSD2	Conduction disorders, Atrioventricular block, other and unspecified
Goh et al	314.01	143465	126453	DRD5, DRD1B, DRD1L2	Hyperkinetic syndrome of childhood, With hyperactivity
Goh et al	299	209850	138750	GLO1	Pervasive developmental disorders
Goh et al	299	300425	300005	MECP2, RTT, PPMX, MRX16, MRX79	Pervasive developmental disorders
Goh et al	299	300425	300336	NLGN3	Pervasive developmental disorders
Goh et al	299	300495	300427	NLGN4, KIAA1260, AUTSX2	Pervasive developmental disorders
Goh et al	279.4	601859	134637	TNFRSF6, APT1, FAS, CD95, ALPS1A	Disorders involving the immune mechanism, Autoimmune disease, not elsewhere classified
Goh et al	279.4	601859	134637	TNFRSF6, APT1, FAS, CD95, ALPS1A	Disorders involving the immune mechanism, Autoimmune disease, not elsewhere classified
Goh et al	279.4	603909	601762	CASP10, MCH4, ALPS2	Disorders involving the immune mechanism, Autoimmune disease, not elsewhere classified
Goh et al	279.4	607271	601763	CASP8, MCH5	Disorders involving the immune mechanism, Autoimmune disease, not elsewhere classified
Goh et al	279.4	240300	607358	AIRE, APECED	Disorders involving the immune mechanism, Autoimmune disease, not elsewhere classified
Goh et al	245.2	608175	188450	TG, AITD3	Thyroiditis, Chronic lymphocytic thyroiditis
Goh et al	356.2	-	126452	DRD4	Hereditary and idiopathic peripheral neuropathy, Hereditary sensory neuropathy
Goh et al	743.44	-	601090	FOXC1, FKHL7, FREAC3	Congenital anomalies of eye, Specified anomalies of anterior chamber, chamber angle, and related structures
Goh et al	606	-	400005	USP9Y, DFFRY	Infertility, male
Goh et al	606	270960	604759	SYCP3, SCP3, COR1	Infertility, male
Goh et al	758.32	241850	602617	FOXE1, FKHL15, TITF2, TTF2	Chromosomal anomalies, Velo-cardio-facial syndrome
Goh et al	756	153480	601728	PTEN, MMAC1	Other congenital musculoskeletal anomalies
Goh et al	756	153480	601728	PTEN, MMAC1	Other congenital musculoskeletal anomalies
Goh et al	759.89	209900	209901	BBS1	Other and unspecified congenital anomalies, Other
Goh et al	759.89	209900	608845	ARL6, BBS3	Other and unspecified congenital anomalies, Other
Goh et al	759.89	209900	607590	BBS7	Other and unspecified congenital anomalies, Other
Goh et al	759.89	209900	606151	BBS2	Other and unspecified congenital anomalies, Other
Goh et al	759.89	600151	608845	ARL6, BBS3	Other and unspecified congenital anomalies, Other
Goh et al	759.89	209900	600374	BBS4	Other and unspecified congenital anomalies, Other
Goh et al	759.89	209900	603650	BBS5	Other and unspecified congenital anomalies, Other
Goh et al	759.89	209900	604896	MKKS, HMCS, KMS, MKS, BBS6	Other and unspecified congenital anomalies, Other
Goh et al	759.89	209900	608132	TTC8, BBS8	Other and unspecified congenital anomalies, Other
Goh et al	279.2	604571	601962	TAPBP, TPSN	Disorders involving the immune mechanism, Combined immunity deficiency
Goh et al	279.2	604571	170261	TAP2, ABCB3, PSF2, RING11	Disorders involving the immune mechanism, Combined immunity deficiency
Goh et al	279.2	209920	600005	MHC2TA, C2TA	Disorders involving the immune mechanism, Combined immunity deficiency
Goh et al	279.2	209920	601863	RFX5	Disorders involving the immune mechanism, Combined immunity deficiency
Goh et al	279.2	209920	601861	RFXAP	Disorders involving the immune mechanism, Combined immunity deficiency
Goh et al	279.2	209920	601863	RFX5	Disorders involving the immune mechanism, Combined immunity deficiency
Goh et al	759.89	302060	300394	TAZ, EFE2, BTHS, CMD3A, LVNCX	Other and unspecified congenital anomalies, Other
Goh et al	728.79	149200	121011	GJB2, CX26, DFNB1, PPK, DFNA3, KID, HID	Disorders of muscle, ligament, and fascia, Other
Goh et al	255.13	601678	600839	SLC12A1, NKCC2	Disorders of adrenal glands, Bartter's syndrome
Goh et al	255.13	241200	600359	KCNJ1, ROMK1	Disorders of adrenal glands, Bartter's syndrome
Goh et al	255.13	607364	602023	CLCNKB	Disorders of adrenal glands, Bartter's syndrome
Goh et al	255.13	602522	606412	BSND	Disorders of adrenal glands, Bartter's syndrome
Goh et al	255.13	602522	602024	CLCNKA	Disorders of adrenal glands, Bartter's syndrome
Goh et al	255.13	602522	602023	CLCNKB	Disorders of adrenal glands, Bartter's syndrome
Goh et al	173.9	-	139150	RASA1, GAP, CMAVM, PKWS	Other malignant neoplasm of skin, Skin, site unspecified
Goh et al	173.9	605462	603673	PTCH2	Other malignant neoplasm of skin, Skin, site unspecified
Goh et al	173.9	605462	601309	PTCH, NBCCS, BCNS, HPE7	Other malignant neoplasm of skin, Skin, site unspecified
Goh et al	173.9	-	601500	SMOH, SMO	Other malignant neoplasm of skin, Skin, site unspecified
Goh et al	759.89	109400	601309	PTCH, NBCCS, BCNS, HPE7	Other and unspecified congenital anomalies, Other
Goh et al	333.9	606159	134790	FTL	Other extrapyramidal disease and abnormal movement disorders, Other and unspecified extrapyramidal diseases and abnormal movement disorders
Goh et al	333.9	607483	606152	SLC19A3	Other extrapyramidal disease and abnormal movement disorders, Other and unspecified extrapyramidal diseases and abnormal movement disorders
Goh et al	202.8	-	601406	BCL7A, BCL7	Other malignant neoplasms of lymphoid and histiocytic tissue, Other lymphomas
Goh et al	31.9	-	107470	IFNGR1	Diseases due to other mycobacteria, Unspecified diseases due to mycobacteria
Goh et al	359.1	300376	300377	DMD, BMD	Muscular dystrophies and other myopathies, Hereditary progressive muscular dystrophy
Goh et al	359.1	310200	159991	MYF6	Muscular dystrophies and other myopathies, Hereditary progressive muscular dystrophy
Goh et al	759.89	130650	600856	CDKN1C, KIP2, BWS	Other and unspecified congenital anomalies, Other
Goh et al	759.89	130650	103280	H19, D11S813E, ASM1, BWS	Other and unspecified congenital anomalies, Other
Goh et al	759.89	130650	604115	KCNQ10T1, LIT1	Other and unspecified congenital anomalies, Other
Goh et al	759.89	130650	606681	NSD1, ARA267, STO	Other and unspecified congenital anomalies, Other
Goh et al	982	-	125860	NQO1, DIA4, NMOR1	Toxic effect of solvents other than petroleum based
Goh et al	287.1	231200	606672	GP1BA	Purpura and other hemorrhagic conditions, Qualitative platelet defects
Goh et al	287.1	231200	138720	GP1BB	Purpura and other hemorrhagic conditions, Qualitative platelet defects
Goh et al	287.1	-	173515	GP9	Purpura and other hemorrhagic conditions, Qualitative platelet defects
Goh et al	503	-	142858	HLA-DPB1	Pneumoconiosis due to other inorganic dust
Goh et al	359.9	158810	120220	COL6A1, OPLL	Muscular dystrophies and other myopathies, Myopathy, unspecified
Goh et al	359.9	158810	120240	COL6A2	Muscular dystrophies and other myopathies, Myopathy, unspecified
Goh et al	359.9	158810	120250	COL6A3	Muscular dystrophies and other myopathies, Myopathy, unspecified
Goh et al	371.56	210370	608614	CYP4V2, BCD	Corneal opacity and other disorders of cornea, Other stromal corneal dystrophies
Goh et al	579.9	-	601295	SLC10A2, NTCP2	Intestinal malabsorption, Unspecified intestinal malabsorption
Goh et al	277.6	253260	609019	BTD	Other and unspecified disorders of metabolism, Other deficiencies of circulating enzymes
Goh et al	296	125480	194355	XBP1, XBP2	Episodic mood disorders
Goh et al	188.9	109800	134934	FGFR3, ACH	Malignant neoplasm of bladder, Bladder, part unspecified
Goh et al	188.9	109800	190070	KRAS2, RASK2	Malignant neoplasm of bladder, Bladder, part unspecified
Goh et al	188.9	109800	180200	RB1	Malignant neoplasm of bladder, Bladder, part unspecified
Goh et al	188.9	109800	190020	HRAS	Malignant neoplasm of bladder, Bladder, part unspecified
Goh et al	686.1	186580	605956	CARD15, NOD2, IBD1, CD, ACUG, PSORAS1	Other local infections of skin and subcutaneous tissue, Pyogenic granuloma
Goh et al	286.9	-	188070	TBXA2R	Coagulation defects, Other and unspecified coagulation defects
Goh et al	286.9	600515	600845	P2RX1, P2X1	Coagulation defects, Other and unspecified coagulation defects
Goh et al	374.46	110100	605597	FOXL2, BPES, BPES1, PFRK, POF3	Other disorders of eyelids, Blepharophimosis
Goh et al	374.46	110100	605597	FOXL2, BPES, BPES1, PFRK, POF3	Other disorders of eyelids, Blepharophimosis
Goh et al	333.81	606798	126453	DRD5, DRD1B, DRD1L2	Other extrapyramidal disease and abnormal movement disorders, Blepharospasm
Goh et al	757.39	210900	604610	RECQL3, RECQ2, BLM, BS	Congenital anomalies of the integument, Other
Goh et al	368.54	303700	303900	OPN1LW, RCP, CBP, CBBM	Visual disturbances, Achromatopsia
Goh et al	368.54	303700	303800	OPN1MW, GCP, CBD, CBBM	Visual disturbances, Achromatopsia
Goh et al	275.8	601884	603506	LRP5, BMND1, LRP7, LR3, OPPG, VBCH2	Disorders of mineral metabolism, Other specified disorders of mineral metabolism
Goh et al	319	301900	300414	PHF6, BFLS	Unspecified mental retardation
Goh et al	362.7	607475	180090	RLBP1	Other retinal disorders, Hereditary retinal dystrophies
Goh et al	755.5	112500	600726	IHH, BDA1	Other congenital anomalies of limbs, Other anomalies of upper limb, including shoulder girdle
Goh et al	755.5	112600	603248	BMPR1B, ALK6	Other congenital anomalies of limbs, Other anomalies of upper limb, including shoulder girdle
Goh et al	755.5	113000	602337	ROR2, BDB1, BDB, NTRKR2	Other congenital anomalies of limbs, Other anomalies of upper limb, including shoulder girdle
Goh et al	755.5	113100	601146	GDF5, CDMP1	Other congenital anomalies of limbs, Other anomalies of upper limb, including shoulder girdle
Goh et al	755.5	113200	142989	HOXD13, HOX4I, SPD	Other congenital anomalies of limbs, Other anomalies of upper limb, including shoulder girdle
Goh et al	755.5	113300	142989	HOXD13, HOX4I, SPD	Other congenital anomalies of limbs, Other anomalies of upper limb, including shoulder girdle
Goh et al	586	608415	607814	R9AP, RGS9, PERRS	Renal failure, unspecified
Goh et al	586	608415	604067	RGS9, PERRS	Renal failure, unspecified
Goh et al	749.49	-	601653	EYA1, BOR	-
Goh et al	749.49	113650	601653	EYA1, BOR	-
Goh et al	749.49	113650	601653	EYA1, BOR	-
Goh et al	239.3	-	604373	CHEK2, RAD53, CHK2, CDS1, LFS2	Neoplasms of unspecified nature, Breast
Goh et al	239.3	114480	171834	PIK3CA	Neoplasms of unspecified nature, Breast
Goh et al	239.3	114480	605100	PPM1D, WIP1	Neoplasms of unspecified nature, Breast
Goh et al	239.3	114480	602631	SLC22A1L, BWSCR1A, IMPT1	Neoplasms of unspecified nature, Breast
Goh et al	239.3	114480	191170	TP53, P53, LFS1	Neoplasms of unspecified nature, Breast
Goh et al	239.3	-	113705	BRCA1, PSCP	Neoplasms of unspecified nature, Breast
Goh et al	239.3	-	600185	BRCA2, FANCD1	Neoplasms of unspecified nature, Breast
Goh et al	239.3	-	601387	TSG101	Neoplasms of unspecified nature, Breast
Goh et al	239.3	114480	605882	BRIP1, BACH1, FANCJ	Neoplasms of unspecified nature, Breast
Goh et al	239.3	-	603615	RAD54L, HR54, HRAD54	Neoplasms of unspecified nature, Breast
Goh et al	239.3	-	192090	CDH1, UVO	Neoplasms of unspecified nature, Breast
Goh et al	239.3	114480	600185	BRCA2, FANCD1	Neoplasms of unspecified nature, Breast
Goh et al	239.3	-	313700	AR, DHTR, TFM, SBMA, KD, SMAX1	Neoplasms of unspecified nature, Breast
Goh et al	239.3	114480	190070	KRAS2, RASK2	Neoplasms of unspecified nature, Breast
Goh et al	239.3	114480	606837	RB1CC1, CC1, KIAA0203	Neoplasms of unspecified nature, Breast
Goh et al	239.3	-	176705	PHB	Neoplasms of unspecified nature, Breast
Goh et al	239.3	114480	607585	ATM, ATA, AT1	Neoplasms of unspecified nature, Breast
Goh et al	239.3	114480	601593	BARD1	Neoplasms of unspecified nature, Breast
Goh et al	239.3	114480	604373	CHEK2, RAD53, CHK2, CDS1, LFS2	Neoplasms of unspecified nature, Breast
Goh et al	239.3	114480	179617	RAD51A, RECA	Neoplasms of unspecified nature, Breast
Goh et al	239.3	-	600675	XRCC3	Neoplasms of unspecified nature, Breast
Goh et al	239.3	-	113705	BRCA1, PSCP	Neoplasms of unspecified nature, Breast
Goh et al	359.9	601003	108730	ATP2A1, SERCA1	Muscular dystrophies and other myopathies, Myopathy, unspecified
Goh et al	759.89	609220	601865	PLOD2	Other and unspecified congenital anomalies, Other
Goh et al	746.89	601144	600163	SCN5A, LQT3, IVF, HB1, SSS1	Other congenital anomalies of heart, Other
Goh et al	200.2	113970	190080	MYC	Lymphosarcoma and reticulosarcoma and other specified malignant tumors of lymphatic tissue, Burkitt's tumor or lymphoma
Goh et al	710.1	166700	607844	LEMD3, MAN1	Diffuse diseases of connective tissue, Systemic sclerosis
Goh et al	362.7	169150	179605	RDS, RP7, PRPH2, PRPH, AVMD, AOFMD	Other retinal disorders, Hereditary retinal dystrophies
Goh et al	279.8	-	120550	C1QA	Disorders involving the immune mechanism, Other specified disorders involving the immune mechanism
Goh et al	279.8	-	120570	C1QB	Disorders involving the immune mechanism, Other specified disorders involving the immune mechanism
Goh et al	279.8	-	120575	C1QG	Disorders involving the immune mechanism, Other specified disorders involving the immune mechanism
Goh et al	279.8	-	120580	C1S	Disorders involving the immune mechanism, Other specified disorders involving the immune mechanism
Goh et al	279.8	-	217000	C2	Disorders involving the immune mechanism, Other specified disorders involving the immune mechanism
Goh et al	279.8	-	217030	IF	Disorders involving the immune mechanism, Other specified disorders involving the immune mechanism
Goh et al	279.8	-	120700	C3	Disorders involving the immune mechanism, Other specified disorders involving the immune mechanism
Goh et al	279.8	-	120810	C4A, C4S	Disorders involving the immune mechanism, Other specified disorders involving the immune mechanism
Goh et al	279.8	-	120820	C4B, C4F	Disorders involving the immune mechanism, Other specified disorders involving the immune mechanism
Goh et al	279.8	-	217050	C6	Disorders involving the immune mechanism, Other specified disorders involving the immune mechanism
Goh et al	279.8	-	217070	C7	Disorders involving the immune mechanism, Other specified disorders involving the immune mechanism
Goh et al	279.8	-	120960	C8B	Disorders involving the immune mechanism, Other specified disorders involving the immune mechanism
Goh et al	279.8	-	120940	C9	Disorders involving the immune mechanism, Other specified disorders involving the immune mechanism
Goh et al	279.8	-	120940	C9	Disorders involving the immune mechanism, Other specified disorders involving the immune mechanism
Goh et al	709.09	114030	609309	MSH2, COCA1, FCC1, HNPCC1	Other disorders of skin and subcutaneous tissue, Other
Goh et al	709.09	114030	120436	MLH1, COCA2, HNPCC2	Other disorders of skin and subcutaneous tissue, Other
Goh et al	756.59	114000	120150	COL1A1	Other congenital musculoskeletal anomalies, Other
Goh et al	275.49	211900	605380	FGF23, ADHR, HPDR2, PHPTC	Disorders of mineral metabolism, Other disorders of calcium metabolism
Goh et al	275.49	211900	601756	GALNT3	Disorders of mineral metabolism, Other disorders of calcium metabolism
Goh et al	754.44	114290	608160	SOX9, CMD1, SRA1	Certain congenital musculoskeletal deformities, Congenital bowing of unspecified long bones of leg
Goh et al	754.44	114290	608160	SOX9, CMD1, SRA1	Certain congenital musculoskeletal deformities, Congenital bowing of unspecified long bones of leg
Goh et al	569.89	208250	604283	PRG4, CACP, MSF, SZP, HAPO	Other disorders of intestine, Other
Goh et al	756.59	131300	190180	TGFB1, DPD1, CED	Other congenital musculoskeletal anomalies, Other
Goh et al	330	271900	608034	ASPA	Cerebral degenerations usually manifest in childhood
Goh et al	747.6	608354	139150	RASA1, GAP, CMAVM, PKWS	Other congenital anomalies of circulatory system, Other anomalies of peripheral vascular system
Goh et al	270.6	237300	608307	CPS1	Disorders of amino-acid transport and metabolism, Disorders of urea cycle metabolism
Goh et al	271.8	212065	601785	PMM2, CDG1	Disorders of carbohydrate transport and metabolism, Other specified disorders of carbohydrate transport and metabolism
Goh et al	271.8	602579	154550	MPI, PMI1	Disorders of carbohydrate transport and metabolism, Other specified disorders of carbohydrate transport and metabolism
Goh et al	271.8	212066	602616	MGAT2, CDGS2	Disorders of carbohydrate transport and metabolism, Other specified disorders of carbohydrate transport and metabolism
Goh et al	235.7	-	131100	MEN1	Neoplasm of uncertain behavior of digestive and respiratory systems, Trachea, bronchus, and lung
Goh et al	235.2	114900	602690	SDHD, PGL1	Neoplasm of uncertain behavior of digestive and respiratory systems, Stomach, intestines, and rectum
Goh et al	425.4	608751	160790	MYL3, CMH8	Cardiomyopathy, Other primary cardiomyopathies
Goh et al	425.4	115200	102540	ACTC	Cardiomyopathy, Other primary cardiomyopathies
Goh et al	425.4	115200	160760	MYH7, CMH1, MPD1	Cardiomyopathy, Other primary cardiomyopathies
Goh et al	425.4	115200	150330	LMNA, LMN1, EMD2, FPLD, CMD1A, HGPS, LGMD1B	Cardiomyopathy, Other primary cardiomyopathies
Goh et al	425.4	601494	191045	TNNT2, CMH2, CMD1D	Cardiomyopathy, Other primary cardiomyopathies
Goh et al	425.4	604145	188840	TTN, CMD1G, TMD, LGMD2J	Cardiomyopathy, Other primary cardiomyopathies
Goh et al	425.4	604765	125660	DES, CMD1I	Cardiomyopathy, Other primary cardiomyopathies
Goh et al	425.4	605362	603550	EYA4, DFNA10, CMD1J	Cardiomyopathy, Other primary cardiomyopathies
Goh et al	425.4	606685	601411	SGCD, SGD, LGMD2F, CMD1L	Cardiomyopathy, Other primary cardiomyopathies
Goh et al	425.4	607482	600824	CSRP3, CRP3, CLP, CMD1M	Cardiomyopathy, Other primary cardiomyopathies
Goh et al	425.4	607487	604488	TCAP, LGMD2G, CMD1N	Cardiomyopathy, Other primary cardiomyopathies
Goh et al	425.4	608569	601439	ABCC9, SUR2	Cardiomyopathy, Other primary cardiomyopathies
Goh et al	425.4	302045	300377	DMD, BMD	Cardiomyopathy, Other primary cardiomyopathies
Goh et al	425.4	608758	160781	MYL2, CMH10	Cardiomyopathy, Other primary cardiomyopathies
Goh et al	425.4	192600	160760	MYH7, CMH1, MPD1	Cardiomyopathy, Other primary cardiomyopathies
Goh et al	425.4	192600	102540	ACTC	Cardiomyopathy, Other primary cardiomyopathies
Goh et al	425.4	192600	601253	CAV3, LGMD1C	Cardiomyopathy, Other primary cardiomyopathies
Goh et al	425.4	192600	160710	MYH6, ASD3, MYHCA	Cardiomyopathy, Other primary cardiomyopathies
Goh et al	425.4	192600	191040	TNNC1	Cardiomyopathy, Other primary cardiomyopathies
Goh et al	425.4	115195	191045	TNNT2, CMH2, CMD1D	Cardiomyopathy, Other primary cardiomyopathies
Goh et al	425.4	115196	191010	TPM1, CMH3	Cardiomyopathy, Other primary cardiomyopathies
Goh et al	425.4	-	191044	TNNI3	Cardiomyopathy, Other primary cardiomyopathies
Goh et al	425.4	115197	600958	MYBPC3, CMH4	Cardiomyopathy, Other primary cardiomyopathies
Goh et al	425.4	-	188840	TTN, CMD1G, TMD, LGMD2J	Cardiomyopathy, Other primary cardiomyopathies
Goh et al	425.4	115210	191044	TNNI3	Cardiomyopathy, Other primary cardiomyopathies
Goh et al	425.4	-	603646	COX15	Cardiomyopathy, Other primary cardiomyopathies
Goh et al	425.4	608758	160781	MYL2, CMH10	Cardiomyopathy, Other primary cardiomyopathies
Goh et al	425.4	192600	606566	MYLK2, MLCK	Cardiomyopathy, Other primary cardiomyopathies
Goh et al	425.4	600858	602743	PRKAG2, WPWS	Cardiomyopathy, Other primary cardiomyopathies
Goh et al	425.4	115200	172405	PLN, PLB	Cardiomyopathy, Other primary cardiomyopathies
Goh et al	425.4	300069	300394	TAZ, EFE2, BTHS, CMD3A, LVNCX	Cardiomyopathy, Other primary cardiomyopathies
Goh et al	215.9	160980	188830	PRKAR1A, TSE1, CNC1, CAR	Other benign neoplasm of connective and other soft tissue, Site unspecified
Goh et al	215.9	608837	160741	MYH8	Other benign neoplasm of connective and other soft tissue, Site unspecified
Goh et al	277.85	-	212138	SLC25A20, CACT, CAC	Other and unspecified disorders of metabolism, Disorders of fatty acid oxidation
Goh et al	277.81	212140	603377	SLC22A5, OCTN2, CDSP, SCD	Other and unspecified disorders of metabolism, Primary carnitine deficiency
Goh et al	354	-	176300	TTR, PALB	Mononeuritis of upper limb and mononeuritis multiplex
Goh et al	757.4	250250	157660	RMRP, RMRPR, CHH	Congenital anomalies of the integument, Specified anomalies of hair
Goh et al	366.9	-	123580	CRYAA, CRYA1	Cataract, Unspecified cataract
Goh et al	366.9	601547	123620	CRYBB2, CRYB2	Cataract, Unspecified cataract
Goh et al	366.9	-	602669	PITX3	Cataract, Unspecified cataract
Goh et al	366.9	604219	603212	BFSP2, CP49, CP47	Cataract, Unspecified cataract
Goh et al	366.9	-	123580	CRYAA, CRYA1	Cataract, Unspecified cataract
Goh et al	366.9	-	607108	PAX6, AN2, MGDA	Cataract, Unspecified cataract
Goh et al	366.9	600881	123610	CRYBA1, CRYB1	Cataract, Unspecified cataract
Goh et al	366.9	604307	123680	CRYGC, CRYG3, CCL	Cataract, Unspecified cataract
Goh et al	366.9	-	154045	LIM2, MP19	Cataract, Unspecified cataract
Goh et al	366.9	115700	123690	CRYGD, CRYG4	Cataract, Unspecified cataract
Goh et al	366.9	604219	603212	BFSP2, CP49, CP47	Cataract, Unspecified cataract
Goh et al	366.9	116800	602438	HSF4, CTM	Cataract, Unspecified cataract
Goh et al	366.9	116800	602438	HSF4, CTM	Cataract, Unspecified cataract
Goh et al	366.9	604219	154050	MIP, AQP0	Cataract, Unspecified cataract
Goh et al	366.9	-	123590	CRYAB, CRYA2, CTPP2	Cataract, Unspecified cataract
Goh et al	366.9	-	600929	CRYBB1	Cataract, Unspecified cataract
Goh et al	366.9	-	123690	CRYGD, CRYG4	Cataract, Unspecified cataract
Goh et al	366.9	607133	123620	CRYBB2, CRYB2	Cataract, Unspecified cataract
Goh et al	366.9	-	123680	CRYGC, CRYG3, CCL	Cataract, Unspecified cataract
Goh et al	366.9	-	123580	CRYAA, CRYA1	Cataract, Unspecified cataract
Goh et al	366.9	116200	600897	GJA8, CX50, CAE1	Cataract, Unspecified cataract
Goh et al	366.9	601885	121015	GJA3, CX46, CZP3, CAE3	Cataract, Unspecified cataract
Goh et al	743.9	116860	604214	CCM1, CAM, KRIT1	Congenital anomalies of eye, Unspecified anomaly of eye
Goh et al	279	-	107271	CD59, MIC11	Disorders involving the immune mechanism
Goh et al	246.1	608957	186910	CD8A	Other disorders of thyroid, Dyshormonogenic goiter
Goh et al	359	117000	180901	RYR1, MHS, CCO	Muscular dystrophies and other myopathies
Goh et al	359	-	160760	MYH7, CMH1, MPD1	Muscular dystrophies and other myopathies
Goh et al	327.25	209880	600837	GDNF	Organic sleep disorders, Congenital central alveolar hypoventilation syndrome
Goh et al	327.25	209880	113505	BDNF	Organic sleep disorders, Congenital central alveolar hypoventilation syndrome
Goh et al	327.25	209880	131242	EDN3	Organic sleep disorders, Congenital central alveolar hypoventilation syndrome
Goh et al	327.25	209880	603851	PMX2B, NBPHOX, PHOX2B	Organic sleep disorders, Congenital central alveolar hypoventilation syndrome
Goh et al	327.25	209880	164761	RET, MEN2A	Organic sleep disorders, Congenital central alveolar hypoventilation syndrome
Goh et al	334.3	604290	117700	CP	Spinocerebellar disease, Other cerebellar ataxia
Goh et al	334.3	-	601011	CACNA1A, CACNL1A4, SCA6	Spinocerebellar disease, Other cerebellar ataxia
Goh et al	742.1	224050	192977	VLDLR, VLDLRCH	Other congenital anomalies of nervous system, Microcephalus
Goh et al	435.9	105150	600046	ABCA1, ABC1, HDLDT1, TGD	Transient cerebral ischemia, Unspecified transient cerebral ischemia
Goh et al	435.9	105150	604312	CST3	Transient cerebral ischemia, Unspecified transient cerebral ischemia
Goh et al	290.4	125310	600276	NOTCH3, CADASIL, CASIL	Dementias, Vascular dementia
Goh et al	742.9	116860	604214	CCM1, CAM, KRIT1	Other congenital anomalies of nervous system, Unspecified anomaly of brain, spinal cord, and nervous system
Goh et al	742.9	603284	607929	C7orf22, CCM2, MGC4067	Other congenital anomalies of nervous system, Unspecified anomaly of brain, spinal cord, and nervous system
Goh et al	742.9	603285	609118	PDCD10, TFAR15, CCM3	Other congenital anomalies of nervous system, Unspecified anomaly of brain, spinal cord, and nervous system
Goh et al	742.4	609528	604202	SNAP29, CEDNIK	Other congenital anomalies of nervous system, Other specified anomalies of brain
Goh et al	759.89	214150	126340	ERCC2, EM9	Other and unspecified congenital anomalies, Other
Goh et al	759.89	214150	133530	ERCC5, XPG	Other and unspecified congenital anomalies, Other
Goh et al	759.89	214150	609413	ERCC6, CKN2, COFS, CSB	Other and unspecified congenital anomalies, Other
Goh et al	272.2	213700	606530	CYP27A1, CYP27, CTX	Disorders of lipoid metabolism, Mixed hyperlipidemia
Goh et al	437.1	-	107280	SERPINA3, AACT, ACT	Other and ill-defined cerebrovascular disease, Other generalized ischemic cerebrovascular disease
Goh et al	330.1	256730	600722	PPT1, CLN1	Cerebral degenerations usually manifest in childhood, Cerebral lipidoses
Goh et al	330.1	204500	607998	CLN2	Cerebral degenerations usually manifest in childhood, Cerebral lipidoses
Goh et al	330.1	204200	607042	CLN3, BTS	Cerebral degenerations usually manifest in childhood, Cerebral lipidoses
Goh et al	330.1	256731	608102	CLN5	Cerebral degenerations usually manifest in childhood, Cerebral lipidoses
Goh et al	330.1	601780	606725	CLN6	Cerebral degenerations usually manifest in childhood, Cerebral lipidoses
Goh et al	330.1	600143	607837	CLN8, EPMR	Cerebral degenerations usually manifest in childhood, Cerebral lipidoses
Goh et al	330.1	-	600722	PPT1, CLN1	Cerebral degenerations usually manifest in childhood, Cerebral lipidoses
Goh et al	239.8	603956	134934	FGFR3, ACH	Neoplasms of unspecified nature, Other specified sites
Goh et al	260	607322	118470	CETP	Kwashiorkor
Goh et al	359.89	275630	604780	ABHD5, CGI58, IECN2, NCIE2	Muscular dystrophies and other myopathies, Other myopathies
Goh et al	356.1	606595	602195	HSPB1, HSP27, CMT2F	Hereditary and idiopathic peripheral neuropathy, Peroneal muscular atrophy
Goh et al	356.1	607791	159440	MPZ, CMT1B, CMTDI3, CHM, DSS	Hereditary and idiopathic peripheral neuropathy, Peroneal muscular atrophy
Goh et al	356.1	606482	602378	DNM2	Hereditary and idiopathic peripheral neuropathy, Peroneal muscular atrophy
Goh et al	356.1	-	142984	HOXD10, HOX4D	Hereditary and idiopathic peripheral neuropathy, Peroneal muscular atrophy
Goh et al	356.1	214400	606598	GDAP1, CMT4A, CMT2K, CMT2G	Hereditary and idiopathic peripheral neuropathy, Peroneal muscular atrophy
Goh et al	356.1	118220	601097	PMP22, CMT1A, CMT1E, DSS	Hereditary and idiopathic peripheral neuropathy, Peroneal muscular atrophy
Goh et al	356.1	118200	159440	MPZ, CMT1B, CMTDI3, CHM, DSS	Hereditary and idiopathic peripheral neuropathy, Peroneal muscular atrophy
Goh et al	356.1	601098	603795	LITAF, CMT1C	Hereditary and idiopathic peripheral neuropathy, Peroneal muscular atrophy
Goh et al	356.1	607678	129010	EGR2, KROX20	Hereditary and idiopathic peripheral neuropathy, Peroneal muscular atrophy
Goh et al	356.1	118300	601097	PMP22, CMT1A, CMT1E, DSS	Hereditary and idiopathic peripheral neuropathy, Peroneal muscular atrophy
Goh et al	356.1	607734	162280	NEFL, CMT2E, CMT1F	Hereditary and idiopathic peripheral neuropathy, Peroneal muscular atrophy
Goh et al	356.1	118210	605995	KIF1B, CMT2A, CMT2A1	Hereditary and idiopathic peripheral neuropathy, Peroneal muscular atrophy
Goh et al	356.1	609260	608507	MFN2, KIAA0214, CMT2A2	Hereditary and idiopathic peripheral neuropathy, Peroneal muscular atrophy
Goh et al	356.1	600882	602298	RAB7, CMT2B, PSN	Hereditary and idiopathic peripheral neuropathy, Peroneal muscular atrophy
Goh et al	356.1	601472	600287	GARS, SMAD1, CMT2D	Hereditary and idiopathic peripheral neuropathy, Peroneal muscular atrophy
Goh et al	356.1	607684	162280	NEFL, CMT2E, CMT1F	Hereditary and idiopathic peripheral neuropathy, Peroneal muscular atrophy
Goh et al	356.1	607706	606598	GDAP1, CMT4A, CMT2K, CMT2G	Hereditary and idiopathic peripheral neuropathy, Peroneal muscular atrophy
Goh et al	356.1	607677	159440	MPZ, CMT1B, CMTDI3, CHM, DSS	Hereditary and idiopathic peripheral neuropathy, Peroneal muscular atrophy
Goh et al	356.1	607736	159440	MPZ, CMT1B, CMTDI3, CHM, DSS	Hereditary and idiopathic peripheral neuropathy, Peroneal muscular atrophy
Goh et al	356.1	607831	606598	GDAP1, CMT4A, CMT2K, CMT2G	Hereditary and idiopathic peripheral neuropathy, Peroneal muscular atrophy
Goh et al	356.1	214400	606598	GDAP1, CMT4A, CMT2K, CMT2G	Hereditary and idiopathic peripheral neuropathy, Peroneal muscular atrophy
Goh et al	356.1	601382	603557	MTMR2, CMT4B1	Hereditary and idiopathic peripheral neuropathy, Peroneal muscular atrophy
Goh et al	356.1	604563	607697	SBF2, MTMR13, CMT4B2	Hereditary and idiopathic peripheral neuropathy, Peroneal muscular atrophy
Goh et al	356.1	607739	607697	SBF2, MTMR13, CMT4B2	Hereditary and idiopathic peripheral neuropathy, Peroneal muscular atrophy
Goh et al	356.1	601596	608206	KIAA1985	Hereditary and idiopathic peripheral neuropathy, Peroneal muscular atrophy
Goh et al	356.1	601455	605262	NDRG1, HMSNL, CMT4D	Hereditary and idiopathic peripheral neuropathy, Peroneal muscular atrophy
Goh et al	356.1	302800	304040	GJB1, CX32, CMTX1	Hereditary and idiopathic peripheral neuropathy, Peroneal muscular atrophy
Goh et al	759.89	214800	608892	CHD7	Other and unspecified congenital anomalies, Other
Goh et al	747	169100	601601	TFAP2B, CHAR	Other congenital anomalies of circulatory system
Goh et al	288.2	214500	606897	CHS1, LYST	Diseases of white blood cells, Genetic anomalies of leukocytes
Goh et al	526.89	118400	602104	SH3BP2, CRPM	Diseases of the jaws, Other
Goh et al	787.91	214700	126650	SLC26A3, DRA, CLD	Symptoms involving digestive system, Diarrhea
Goh et al	574.2	600803	171060	ABCB4, PGY3, MDR3	Cholelithiasis, Calculus of gallbladder without mention of cholecystitis
Goh et al	576.8	243300	602397	ATP8B1, FIC1, BRIC, PFIC1	Other disorders of biliary tract, Other specified disorders of biliary tract
Goh et al	576.8	147480	171060	ABCB4, PGY3, MDR3	Other disorders of biliary tract, Other specified disorders of biliary tract
Goh et al	576.8	211600	602397	ATP8B1, FIC1, BRIC, PFIC1	Other disorders of biliary tract, Other specified disorders of biliary tract
Goh et al	576.8	601847	603201	ABCB11, BSEP, SPGP, PFIC2	Other disorders of biliary tract, Other specified disorders of biliary tract
Goh et al	576.8	602347	171060	ABCB4, PGY3, MDR3	Other disorders of biliary tract, Other specified disorders of biliary tract
Goh et al	576.8	607765	607764	HSD3B7, PFIC4	Other disorders of biliary tract, Other specified disorders of biliary tract
Goh et al	272.7	-	278000	LIPA	Disorders of lipoid metabolism, Lipidoses
Goh et al	275.49	118600	605145	ANKH, HANK, ANK, CMDJ, CCAL2, CPPDD	Disorders of mineral metabolism, Other disorders of calcium metabolism
Goh et al	756.4	200700	601146	GDF5, CDMP1	Other congenital musculoskeletal anomalies, Chondrodystrophy
Goh et al	756.59	222765	602744	GNPAT, DHAPAT	Other congenital musculoskeletal anomalies, Other
Goh et al	756.59	302960	300205	EBP, CDPX2, CPXD, CPX	Other congenital musculoskeletal anomalies, Other
Goh et al	756.59	302950	300180	ARSE, CDPX1, CDPXR	Other congenital musculoskeletal anomalies, Other
Goh et al	170.9	215300	608177	EXT1	Malignant neoplasm of bone and articular cartilage, Bone and articular cartilage, site unspecified
Goh et al	170.9	-	600542	CSMF	Malignant neoplasm of bone and articular cartilage, Bone and articular cartilage, site unspecified
Goh et al	170.9	-	133450	EWSR1, EWS	Malignant neoplasm of bone and articular cartilage, Bone and articular cartilage, site unspecified
Goh et al	333.4	118700	600635	TITF1, NKX2A, TTF1	Other extrapyramidal disease and abnormal movement disorders, Huntington's chorea
Goh et al	333.5	200150	605978	VPS13A, CHAC	Other extrapyramidal disease and abnormal movement disorders, Other choreas
Goh et al	333.5	-	600635	TITF1, NKX2A, TTF1	Other extrapyramidal disease and abnormal movement disorders, Other choreas
Goh et al	363.5	303100	300390	CHM, TCD	Chorioretinal inflammations, scars, and other disorders of choroid, Hereditary choroidal dystrophies
Goh et al	758.39	606232	606230	PSAP2, PROSAP2, KIAA1650	Chromosomal anomalies, Other autosomal deletions
Goh et al	288.1	233690	608508	CYBA	Diseases of white blood cells, Functional disorders of polymorphonuclear neutrophils
Goh et al	288.1	233700	608512	NCF1	Diseases of white blood cells, Functional disorders of polymorphonuclear neutrophils
Goh et al	288.1	233710	608515	NCF2	Diseases of white blood cells, Functional disorders of polymorphonuclear neutrophils
Goh et al	288.1	306400	300481	CYBB, CGD	Diseases of white blood cells, Functional disorders of polymorphonuclear neutrophils
Goh et al	759.89	-	154545	MBL2, MBL, MBP1	Other and unspecified congenital anomalies, Other
Goh et al	759.89	309490	300032	ATRX, XH2, XNP, MRXS3, SHS	Other and unspecified congenital anomalies, Other
Goh et al	272.3	-	238600	LPL, LIPD	Disorders of lipoid metabolism, Hyperchylomicronemia
Goh et al	781.3	242650	604366	DNAI1, CILD1, ICS, PCD	Symptoms involving nervous and musculoskeletal systems, Lack of coordination
Goh et al	781.3	608644	603335	DNAH5, HL1, PCD, CILD3	Symptoms involving nervous and musculoskeletal systems, Lack of coordination
Goh et al	571.5	-	148070	KRT18	Chronic liver disease and cirrhosis, Cirrhosis of liver without mention of alcohol
Goh et al	571.5	-	148060	KRT8	Chronic liver disease and cirrhosis, Cirrhosis of liver without mention of alcohol
Goh et al	571.5	215600	148070	KRT18	Chronic liver disease and cirrhosis, Cirrhosis of liver without mention of alcohol
Goh et al	571.5	215600	148060	KRT8	Chronic liver disease and cirrhosis, Cirrhosis of liver without mention of alcohol
Goh et al	571.5	604901	607456	CIRH1A, NAIC, TEX292, KIAA1988	Chronic liver disease and cirrhosis, Cirrhosis of liver without mention of alcohol
Goh et al	270.6	215700	603470	ASS	Disorders of amino-acid transport and metabolism, Disorders of urea cycle metabolism
Goh et al	270.6	603471	603859	SLC25A13, CTLN2	Disorders of amino-acid transport and metabolism, Disorders of urea cycle metabolism
Goh et al	270.6	605814	603859	SLC25A13, CTLN2	Disorders of amino-acid transport and metabolism, Disorders of urea cycle metabolism
Goh et al	749	225000	600644	HVEC, PVRL1, PVRR1, PRR1	Cleft palate and cleft lip
Goh et al	749	608874	142983	MSX1, HOX7, HYD1, OFC5	Cleft palate and cleft lip
Goh et al	749	303400	300307	TBX22, CPX	Cleft palate and cleft lip
Goh et al	755.59	119600	600211	RUNX2, CBFA1, PEBP2A1, AML3	Other congenital anomalies of limbs, Other
Goh et al	362.12	300216	310600	NDP, ND	Other retinal disorders, Exudative retinopathy
Goh et al	759.89	216400	609412	ERCC8, CKN1, CSA	Other and unspecified congenital anomalies, Other
Goh et al	759.89	133540	609413	ERCC6, CKN2, COFS, CSB	Other and unspecified congenital anomalies, Other
Goh et al	E850.2	-	124030	CYP2D@, CYP2D, P450C2D	Complications of medical care, not elsewhere classified, Other opiates and related narcotics
Goh et al	759.89	303600	300075	RPS6KA3, RSK2, MRX19	Other and unspecified congenital anomalies, Other
Goh et al	759.81	216550	607817	COH1	Other and unspecified congenital anomalies, Prader-Willi syndrome
Goh et al	974.7	-	171050	ABCB1, PGY1, MDR1	Poisoning by water, mineral, and uric acid metabolism drugs, Uric acid metabolism drugs
Goh et al	283	120100	606416	CIAS1, C1orf7, FCU, FCAS	Acquired hemolytic anemias
Goh et al	238	272430	604237	CRLF1, CISS	Neoplasm of uncertain behavior of other and unspecified sites and tissues
Goh et al	743.49	120200	607108	PAX6, AN2, MGDA	Congenital anomalies of eye, Other
Goh et al	743.49	120200	600725	SHH, HPE3, HLP3, SMMCI	Congenital anomalies of eye, Other
Goh et al	153	-	604289	RAD54B	Malignant neoplasm of colon
Goh et al	153	-	603615	RAD54L, HR54, HRAD54	Malignant neoplasm of colon
Goh et al	153	-	603517	BCL10	Malignant neoplasm of colon
Goh et al	153	-	600079	PTPN12, PTPG1	Malignant neoplasm of colon
Goh et al	153	-	190182	TGFBR2, HNPCC6	Malignant neoplasm of colon
Goh et al	153	-	190090	SRC, ASV, SRC1	Malignant neoplasm of colon
Goh et al	153	-	604395	MLH3, HNPCC7	Malignant neoplasm of colon
Goh et al	153	114500	600925	PTPRJ, DEP1	Malignant neoplasm of colon
Goh et al	153	114500	165640	ODC1	Malignant neoplasm of colon
Goh et al	751.3	-	164761	RET, MEN2A	Other congenital anomalies of digestive system, Hirschsprung's disease and other congenital functional disorders of colon
Goh et al	368.5	-	303800	OPN1MW, GCP, CBD, CBBM	Visual disturbances, Color vision deficiencies
Goh et al	368.5	-	303900	OPN1LW, RCP, CBP, CBBM	Visual disturbances, Color vision deficiencies
Goh et al	368.5	-	190900	OPN1SW, BCP, CBT	Visual disturbances, Color vision deficiencies
Goh et al	153	132600	604933	MUTYH	Malignant neoplasm of colon
Goh et al	153	114500	604025	AXIN2	Malignant neoplasm of colon
Goh et al	153	114500	602860	BUB1B, BUBR1	Malignant neoplasm of colon
Goh et al	153	114500	602700	EP300	Malignant neoplasm of colon
Goh et al	153	114500	604584	PDGFRL, PDGRL, PRLTS	Malignant neoplasm of colon
Goh et al	153	114500	171834	PIK3CA	Malignant neoplasm of colon
Goh et al	153	114500	191170	TP53, P53, LFS1	Malignant neoplasm of colon
Goh et al	153	-	175100	APC, GS, FPC	Malignant neoplasm of colon
Goh et al	153	-	600040	BAX	Malignant neoplasm of colon
Goh et al	153	-	116806	CTNNB1	Malignant neoplasm of colon
Goh et al	153	-	120470	DCC	Malignant neoplasm of colon
Goh et al	153	-	159350	MCC	Malignant neoplasm of colon
Goh et al	153	-	164790	NRAS	Malignant neoplasm of colon
Goh et al	153	120435	609309	MSH2, COCA1, FCC1, HNPCC1	Malignant neoplasm of colon
Goh et al	153	609310	120436	MLH1, COCA2, HNPCC2	Malignant neoplasm of colon
Goh et al	153	-	600258	PMS1, PMSL1, HNPCC3	Malignant neoplasm of colon
Goh et al	153	-	600259	PMS2, PMSL2, HNPCC4	Malignant neoplasm of colon
Goh et al	153	-	600678	MSH6, GTBP, HNPCC5	Malignant neoplasm of colon
Goh et al	153	-	190182	TGFBR2, HNPCC6	Malignant neoplasm of colon
Goh et al	153	109800	134934	FGFR3, ACH	Malignant neoplasm of colon
Goh et al	153	114500	607273	FLCN, BHD	Malignant neoplasm of colon
Goh et al	153	114500	604395	MLH3, HNPCC7	Malignant neoplasm of colon
Goh et al	153	-	164757	BRAF	Malignant neoplasm of colon
Goh et al	153	-	604258	DLC1	Malignant neoplasm of colon
Goh et al	153	114500	172411	PLA2G2A, PLA2B, PLA2L, MOM1	Malignant neoplasm of colon
Goh et al	153	-	168461	CCND1, PRAD1, BCL1	Malignant neoplasm of colon
Goh et al	153	-	602452	BUB1	Malignant neoplasm of colon
Goh et al	279.2	-	217050	C6	Disorders involving the immune mechanism, Combined immunity deficiency
Goh et al	286.3	227300	601567	LMAN1, ERGIC53, F5F8D, MCFD1	Coagulation defects, Congenital deficiency of other clotting factors
Goh et al	272.2	-	238600	LPL, LIPD	Disorders of lipoid metabolism, Mixed hyperlipidemia
Goh et al	279.2	312863	308380	IL2RG, SCIDX1, SCIDX, IMD4	Disorders involving the immune mechanism, Combined immunity deficiency
Goh et al	790.5	-	176801	PSAP, SAP1	Nonspecific findings on examination of blood, Other nonspecific abnormal serum enzyme levels
Goh et al	277.87	252010	603848	NDUFS6	Other and unspecified disorders of metabolism, Disorders of mitochondrial metabolism
Goh et al	277.87	604273	608918	ATPAF2, ATP12	Other and unspecified disorders of metabolism, Disorders of mitochondrial metabolism
Goh et al	362.75	304020	312610	RPGR, RP3, CRD, RP15, COD1	Other retinal disorders, Other dystrophies primarily involving the sensory retina
Goh et al	362.75	602093	600364	GUCA1A, GCAP	Other retinal disorders, Other dystrophies primarily involving the sensory retina
Goh et al	362.75	300029	312610	RPGR, RP3, CRD, RP15, COD1	Other retinal disorders, Other dystrophies primarily involving the sensory retina
Goh et al	362.75	-	601691	ABCA4, ABCR, STGD1, FFM, RP19	Other retinal disorders, Other dystrophies primarily involving the sensory retina
Goh et al	362.75	-	604392	AIPL1, LCA4	Other retinal disorders, Other dystrophies primarily involving the sensory retina
Goh et al	362.75	-	600179	GUCY2D, GUC2D, LCA1, CORD6	Other retinal disorders, Other dystrophies primarily involving the sensory retina
Goh et al	362.75	608194	605446	RPGRIP1, LCA6, CORD9	Other retinal disorders, Other dystrophies primarily involving the sensory retina
Goh et al	362.75	120970	602225	CRX, CORD2, CRD	Other retinal disorders, Other dystrophies primarily involving the sensory retina
Goh et al	752.89	277180	602421	CFTR, ABCC7, CF, MRP7	Congenital anomalies of genital organs, Other specified anomalies of genital organs
Goh et al	743.3	604168	604927	CTDP1, FCP1, CCFDN	Congenital anomalies of eye, Congenital cataract and lens anomalies
Goh et al	271.8	603147	604566	ALG6	Disorders of carbohydrate transport and metabolism, Other specified disorders of carbohydrate transport and metabolism
Goh et al	271.8	601110	608750	ALG3, NOT56L, CDGS4	Disorders of carbohydrate transport and metabolism, Other specified disorders of carbohydrate transport and metabolism
Goh et al	271.8	608799	603503	DPM1, MPDS, CDGIE	Disorders of carbohydrate transport and metabolism, Other specified disorders of carbohydrate transport and metabolism
Goh et al	271.8	609180	604041	MPDU1, SL15, CDGIF	Disorders of carbohydrate transport and metabolism, Other specified disorders of carbohydrate transport and metabolism
Goh et al	271.8	607143	607144	ALG12	Disorders of carbohydrate transport and metabolism, Other specified disorders of carbohydrate transport and metabolism
Goh et al	271.8	608104	608103	ALG8	Disorders of carbohydrate transport and metabolism, Other specified disorders of carbohydrate transport and metabolism
Goh et al	271.8	607906	607905	ALG2, CDGII	Disorders of carbohydrate transport and metabolism, Other specified disorders of carbohydrate transport and metabolism
Goh et al	271.8	608776	606941	DIBD1, ALG9	Disorders of carbohydrate transport and metabolism, Other specified disorders of carbohydrate transport and metabolism
Goh et al	271.8	266265	605881	SLC35C1, FUCT1	Disorders of carbohydrate transport and metabolism, Other specified disorders of carbohydrate transport and metabolism
Goh et al	271.8	607091	137060	B4GALT1, GGTB2, GT1, GTB	Disorders of carbohydrate transport and metabolism, Other specified disorders of carbohydrate transport and metabolism
Goh et al	271.8	608779	606978	COG7, CDG2E	Disorders of carbohydrate transport and metabolism, Other specified disorders of carbohydrate transport and metabolism
Goh et al	271.8	608093	191350	DPAGT2, DGPT	Disorders of carbohydrate transport and metabolism, Other specified disorders of carbohydrate transport and metabolism
Goh et al	271.8	608540	605907	ALG1, HMAT1, HMT1	Disorders of carbohydrate transport and metabolism, Other specified disorders of carbohydrate transport and metabolism
Goh et al	428	-	104250	ADRA2C, ADRA2L2	Heart failure
Goh et al	428	-	109630	ADRB1, ADRB1R, RHR	Heart failure
Goh et al	327.3	217090	173350	PLG	Organic sleep disorders, Circadian rhythm sleep disorder
Goh et al	729.9	217095	602054	TBX1, DGS, CTHM, CAFS, TGA, DORV, VCFS, DGCR	Other disorders of soft tissues, Other and unspecified disorders of soft tissue
Goh et al	759.82	-	121050	FBN2, CCA	Other and unspecified congenital anomalies, Marfan syndrome
Goh et al	780.39	604352	602851	MASS1, VLGR1, KIAA0686, FEB4, USH2C	General symptoms, Other convulsions
Goh et al	496	606963	120353	MMP1, CLG	Chronic airway obstruction, not elsewhere classified
Goh et al	277.1	-	121300	CPO	Other and unspecified disorders of metabolism, Disorders of porphyrin metabolism
Goh et al	371.5	-	107680	APOA1	Corneal opacity and other disorders of cornea, Hereditary corneal dystrophies
Goh et al	371.5	607541	601692	TGFBI, CSD2, CDGG1, CSD, BIGH3, CDG2	Corneal opacity and other disorders of cornea, Hereditary corneal dystrophies
Goh et al	371.5	204870	137290	TACSTD2, TROP2, M1S1	Corneal opacity and other disorders of cornea, Hereditary corneal dystrophies
Goh et al	371.5	121900	601692	TGFBI, CSD2, CDGG1, CSD, BIGH3, CDG2	Corneal opacity and other disorders of cornea, Hereditary corneal dystrophies
Goh et al	371.5	122000	605020	VSX1, RINX, PPCD, PPD, KTCN	Corneal opacity and other disorders of cornea, Hereditary corneal dystrophies
Goh et al	371.5	122000	120252	COL8A2, FECD, PPCD2	Corneal opacity and other disorders of cornea, Hereditary corneal dystrophies
Goh et al	371.5	122200	601692	TGFBI, CSD2, CDGG1, CSD, BIGH3, CDG2	Corneal opacity and other disorders of cornea, Hereditary corneal dystrophies
Goh et al	371.5	608471	601692	TGFBI, CSD2, CDGG1, CSD, BIGH3, CDG2	Corneal opacity and other disorders of cornea, Hereditary corneal dystrophies
Goh et al	371.5	608470	601692	TGFBI, CSD2, CDGG1, CSD, BIGH3, CDG2	Corneal opacity and other disorders of cornea, Hereditary corneal dystrophies
Goh et al	371.5	602082	601692	TGFBI, CSD2, CDGG1, CSD, BIGH3, CDG2	Corneal opacity and other disorders of cornea, Hereditary corneal dystrophies
Goh et al	371.5	121850	609414	PIP5K3, CFD	Corneal opacity and other disorders of cornea, Hereditary corneal dystrophies
Goh et al	371.5	217300	603288	KERA, CNA2	Corneal opacity and other disorders of cornea, Hereditary corneal dystrophies
Goh et al	759.89	122470	608667	NIPBL, CDLS	Other and unspecified congenital anomalies, Other
Goh et al	414	608320	600660	MEF2A, ADCAD1	Other forms of chronic ischemic heart disease
Goh et al	414	143890	600046	ABCA1, ABC1, HDLDT1, TGD	Other forms of chronic ischemic heart disease
Goh et al	414	-	604824	KL	Other forms of chronic ischemic heart disease
Goh et al	414	-	168820	PON1, PON, ESA	Other forms of chronic ischemic heart disease
Goh et al	414	-	602447	PON2	Other forms of chronic ischemic heart disease
Goh et al	414	-	168820	PON1, PON, ESA	Other forms of chronic ischemic heart disease
Goh et al	414	-	185250	MMP3, STMY1	Other forms of chronic ischemic heart disease
Goh et al	414.9	-	163729	NOS3	Other forms of chronic ischemic heart disease, Chronic ischemic heart disease, unspecified
Goh et al	742.2	300472	300139	IGBP1	Other congenital anomalies of nervous system, Reduction deformities of brain
Goh et al	255.2	604931	138090	GDH	Disorders of adrenal glands, Adrenogenital disorders
Goh et al	255.2	604931	600713	HSD11B1, HSD11, HSD11L	Disorders of adrenal glands, Adrenogenital disorders
Goh et al	744.9	218040	190020	HRAS	Congenital anomalies of ear, face, and neck, Unspecified anomalies of face and neck
Goh et al	759.6	158350	601728	PTEN, MMAC1	Other and unspecified congenital anomalies, Other hamartoses, NEC
Goh et al	759.6	158350	601299	BMPR1A, ACVRLK3, ALK3	Other and unspecified congenital anomalies, Other hamartoses, NEC
Goh et al	277.85	255120	600528	CPT1A	Other and unspecified disorders of metabolism, Disorders of fatty acid oxidation
Goh et al	277.85	600649	600650	CPT2	Other and unspecified disorders of metabolism, Disorders of fatty acid oxidation
Goh et al	277.85	608836	600650	CPT2	Other and unspecified disorders of metabolism, Disorders of fatty acid oxidation
Goh et al	729.82	-	603967	SCN4A, HYPP, NAC1A	Other disorders of soft tissues, Cramp
Goh et al	744.9	-	605020	VSX1, RINX, PPCD, PPD, KTCN	Congenital anomalies of ear, face, and neck, Unspecified anomalies of face and neck
Goh et al	744.9	122880	606597	PAX3, WS1, HUP2, CDHS	Congenital anomalies of ear, face, and neck, Unspecified anomalies of face and neck
Goh et al	744.9	-	176943	FGFR2, BEK, CFD1, JWS	Congenital anomalies of ear, face, and neck, Unspecified anomalies of face and neck
Goh et al	744.9	304110	300035	EFNB1, EPLG2, CFNS, CFND	Congenital anomalies of ear, face, and neck, Unspecified anomalies of face and neck
Goh et al	756.89	123000	605145	ANKH, HANK, ANK, CMDJ, CCAL2, CPPDD	Other congenital musculoskeletal anomalies, Other
Goh et al	756	-	176943	FGFR2, BEK, CFD1, JWS	Other congenital musculoskeletal anomalies
Goh et al	756	604757	123101	MSX2, CRS2, HOX8	Other congenital musculoskeletal anomalies
Goh et al	319	303350	308840	L1CAM, CAML1, HSAS1	Unspecified mental retardation
Goh et al	319	300352	300036	SLC6A8, CRTR	Unspecified mental retardation
Goh et al	790.99	123320	601253	CAV3, LGMD1C	Nonspecific findings on examination of blood, Other
Goh et al	790.99	123320	601253	CAV3, LGMD1C	Nonspecific findings on examination of blood, Other
Goh et al	46.1	123400	176640	PRNP, PRIP	Slow virus infection of central nervous system, Jakob-Creutzfeldt disease
Goh et al	46.1	123400	604305	HLA-DQB1	Slow virus infection of central nervous system, Jakob-Creutzfeldt disease
Goh et al	277.4	218800	191740	UGT1A1, UGT1, GNT1	Other and unspecified disorders of metabolism, Disorders of bilirubin excretion
Goh et al	277.4	606785	191740	UGT1A1, UGT1, GNT1	Other and unspecified disorders of metabolism, Disorders of bilirubin excretion
Goh et al	555.9	266600	605956	CARD15, NOD2, IBD1, CD, ACUG, PSORAS1	Regional enteritis, Unspecified site
Goh et al	555.9	266600	604090	DLG5, PDLG, KIAA0583	Regional enteritis, Unspecified site
Goh et al	756	123500	176943	FGFR2, BEK, CFD1, JWS	Other congenital musculoskeletal anomalies
Goh et al	756	-	134934	FGFR3, ACH	Other congenital musculoskeletal anomalies
Goh et al	752.51	219050	606655	LGR8, GREAT	Congenital anomalies of genital organs, Undescended testis
Goh et al	752.51	219050	146738	INSL3	Congenital anomalies of genital organs, Undescended testis
Goh et al	756.1	176450	142994	HLXB9, HOXHB9, SCRA1	Other congenital musculoskeletal anomalies, Anomalies of spine
Goh et al	756.83	123700	130160	ELN	Other congenital musculoskeletal anomalies, Ehlers-Danlos syndrome
Goh et al	756.83	123700	604580	FBLN5, ARMD3	Other congenital musculoskeletal anomalies, Ehlers-Danlos syndrome
Goh et al	756.83	219100	604580	FBLN5, ARMD3	Other congenital musculoskeletal anomalies, Ehlers-Danlos syndrome
Goh et al	756.83	-	300011	ATP7A, MNK, MK, OHS	Other congenital musculoskeletal anomalies, Ehlers-Danlos syndrome
Goh et al	757.1	607602	139350	KRT1	Congenital anomalies of the integument, Ichthyosis congenita
Goh et al	216.4	132700	605018	CYLD1, CDMT, EAC	Benign neoplasm of skin, Scalp and skin of neck
Goh et al	270.4	219500	607657	CTH	Disorders of amino-acid transport and metabolism, Disturbances of sulphur-bearing amino-acid metabolism
Goh et al	277	219700	602421	CFTR, ABCC7, CF, MRP7	Other and unspecified disorders of metabolism
Goh et al	270	-	606272	CTNS	Disorders of amino-acid transport and metabolism
Goh et al	270	219900	606272	CTNS	Disorders of amino-acid transport and metabolism
Goh et al	270	219800	606272	CTNS	Disorders of amino-acid transport and metabolism
Goh et al	270	219750	606272	CTNS	Disorders of amino-acid transport and metabolism
Goh et al	270	220100	104614	SLC3A1, ATR1, D2H, NBAT	Disorders of amino-acid transport and metabolism
Goh et al	270	-	604144	SLC7A9, CSNU3	Disorders of amino-acid transport and metabolism
Goh et al	270	-	604144	SLC7A9, CSNU3	Disorders of amino-acid transport and metabolism
Goh et al	277.85	600721	609186	D2HGD	Other and unspecified disorders of metabolism, Disorders of fatty acid oxidation
Goh et al	757.39	124200	108740	ATP2A2, ATP2B, DAR	Congenital anomalies of the integument, Other
Goh et al	277.86	261515	601860	HSD17B4	Other and unspecified disorders of metabolism, Peroxisomal disorders
Goh et al	389.9	601316	603550	EYA4, DFNA10, CMD1J	Hearing loss, Unspecified hearing loss
Goh et al	389.9	124900	602121	DIAPH1, DFNA1, LFHL1	Hearing loss, Unspecified hearing loss
Goh et al	389.9	601317	276903	MYO7A, USH1B, DFNB2, DFNA11	Hearing loss, Unspecified hearing loss
Goh et al	389.9	601842	602574	TECTA, DFNA8, DFNA12, DFNB21	Hearing loss, Unspecified hearing loss
Goh et al	389.9	601868	120290	COL11A2, STL3, DFNA13	Hearing loss, Unspecified hearing loss
Goh et al	389.9	602459	602460	POU4F3, BRN3C	Hearing loss, Unspecified hearing loss
Goh et al	389.9	603622	160775	MYH9, MHA, FTNS, DFNA17	Hearing loss, Unspecified hearing loss
Goh et al	389.9	604717	102560	ACTG1, DFNA20, DFNA26	Hearing loss, Unspecified hearing loss
Goh et al	389.9	606346	600970	MYO6, DFNA22, DFNB37	Hearing loss, Unspecified hearing loss
Goh et al	389.9	600101	603324	GJB3, CX31, DFNA2	Hearing loss, Unspecified hearing loss
Goh et al	389.9	600101	603537	KCNQ4, DFNA2	Hearing loss, Unspecified hearing loss
Goh et al	389.9	608641	608576	TFCP2L3, DFNA28	Hearing loss, Unspecified hearing loss
Goh et al	389.9	601544	121011	GJB2, CX26, DFNB1, PPK, DFNA3, KID, HID	Hearing loss, Unspecified hearing loss
Goh et al	389.9	601544	604418	GJB6, CX30, DFNA3, HED, ED2	Hearing loss, Unspecified hearing loss
Goh et al	389.9	606705	606706	TMC1, DFNB7, DFNB11, DFNA36	Hearing loss, Unspecified hearing loss
Goh et al	389.9	605594	125485	DSPP, DPP, DGI1, DFNA39, DTDP2	Hearing loss, Unspecified hearing loss
Goh et al	389.9	-	123740	CRYM, DFNA40	Hearing loss, Unspecified hearing loss
Goh et al	389.9	600652	608568	MYH14, KIAA2034, DFNA4	Hearing loss, Unspecified hearing loss
Goh et al	389.9	-	600994	DFNA5	Hearing loss, Unspecified hearing loss
Goh et al	389.9	601543	602574	TECTA, DFNA8, DFNA12, DFNB21	Hearing loss, Unspecified hearing loss
Goh et al	389.9	601369	603196	COCH, DFNA9	Hearing loss, Unspecified hearing loss
Goh et al	389.9	607841	601478	MYO1A	Hearing loss, Unspecified hearing loss
Goh et al	389.9	-	603324	GJB3, CX31, DFNA2	Hearing loss, Unspecified hearing loss
Goh et al	389.9	605316	605511	TMPRSS3, ECHOS1, DFNB8, DFNB10	Hearing loss, Unspecified hearing loss
Goh et al	389.9	220290	121011	GJB2, CX26, DFNB1, PPK, DFNA3, KID, HID	Hearing loss, Unspecified hearing loss
Goh et al	389.9	601386	605516	CDH23, USH1D	Hearing loss, Unspecified hearing loss
Goh et al	389.9	601386	108733	ATP2B2, PMCA2	Hearing loss, Unspecified hearing loss
Goh et al	389.9	603720	606440	STRC, DFNB16	Hearing loss, Unspecified hearing loss
Goh et al	389.9	602092	605242	USH1C, DFNB18	Hearing loss, Unspecified hearing loss
Goh et al	389.9	603629	602574	TECTA, DFNA8, DFNA12, DFNB21	Hearing loss, Unspecified hearing loss
Goh et al	389.9	607039	607038	OTOA, DFNB22	Hearing loss, Unspecified hearing loss
Goh et al	389.9	609533	605514	PCDH15, DFNB23	Hearing loss, Unspecified hearing loss
Goh et al	389.9	-	605608	CLDN14, DFNB29	Hearing loss, Unspecified hearing loss
Goh et al	389.9	600060	276903	MYO7A, USH1B, DFNB2, DFNA11	Hearing loss, Unspecified hearing loss
Goh et al	389.9	607101	606808	MYO3A, DFNB30	Hearing loss, Unspecified hearing loss
Goh et al	389.9	607084	607928	WHRN, CIP98, KIAA1526, DFNB31	Hearing loss, Unspecified hearing loss
Goh et al	389.9	600316	602666	MYO15A, DFNB3	Hearing loss, Unspecified hearing loss
Goh et al	389.9	609006	606351	ESPN	Hearing loss, Unspecified hearing loss
Goh et al	389.9	607821	600970	MYO6, DFNA22, DFNB37	Hearing loss, Unspecified hearing loss
Goh et al	389.9	-	603324	GJB3, CX31, DFNA2	Hearing loss, Unspecified hearing loss
Goh et al	389.9	600791	605646	SLC26A4, PDS, DFNB4	Hearing loss, Unspecified hearing loss
Goh et al	389.9	-	604943	PRES, DFNB61, SLC26A5	Hearing loss, Unspecified hearing loss
Goh et al	389.9	600971	607237	TMIE, DFNB6	Hearing loss, Unspecified hearing loss
Goh et al	389.9	600974	606706	TMC1, DFNB7, DFNB11, DFNA36	Hearing loss, Unspecified hearing loss
Goh et al	389.9	601072	605511	TMPRSS3, ECHOS1, DFNB8, DFNB10	Hearing loss, Unspecified hearing loss
Goh et al	389.9	601071	603681	OTOF, DFNB9, NSRD9	Hearing loss, Unspecified hearing loss
Goh et al	389.9	-	601920	JAG1, AGS, AHD	Hearing loss, Unspecified hearing loss
Goh et al	389.9	-	608366	KIAA1199	Hearing loss, Unspecified hearing loss
Goh et al	389.9	-	604418	GJB6, CX30, DFNA3, HED, ED2	Hearing loss, Unspecified hearing loss
Goh et al	389.9	606346	600970	MYO6, DFNA22, DFNB37	Hearing loss, Unspecified hearing loss
Goh et al	389.9	-	300356	TIMM8A, DFN1, DDP, MTS, DDP1	Hearing loss, Unspecified hearing loss
Goh et al	389.9	304400	300039	POU3F4, DFN3	Hearing loss, Unspecified hearing loss
Goh et al	995.27	-	124030	CYP2D@, CYP2D, P450C2D	Certain adverse effects not elsewhere classified, Other drug allergy
Goh et al	356	145900	601097	PMP22, CMT1A, CMT1E, DSS	Hereditary and idiopathic peripheral neuropathy
Goh et al	356	145900	129010	EGR2, KROX20	Hereditary and idiopathic peripheral neuropathy
Goh et al	356	145900	605725	PRX, CMT4F	Hereditary and idiopathic peripheral neuropathy
Goh et al	356	145900	159440	MPZ, CMT1B, CMTDI3, CHM, DSS	Hereditary and idiopathic peripheral neuropathy
Goh et al	307.4	-	600950	AANAT, SNAT	Special symptoms or syndromes, not elsewhere classified, Specific disorders of sleep of nonorganic origin
Goh et al	294.8	176500	603904	ITM2B, BRI, ABRI, FBD	Persistent mental disorders due to conditions classified elsewhere, Other persistent mental disorders due to conditions classified elsewhere
Goh et al	294.8	117300	603904	ITM2B, BRI, ABRI, FBD	Persistent mental disorders due to conditions classified elsewhere, Other persistent mental disorders due to conditions classified elsewhere
Goh et al	294.8	600274	104311	PSEN1, AD3	Persistent mental disorders due to conditions classified elsewhere, Other persistent mental disorders due to conditions classified elsewhere
Goh et al	294.8	600274	157140	MAPT, MTBT1, DDPAC, MSTD	Persistent mental disorders due to conditions classified elsewhere, Other persistent mental disorders due to conditions classified elsewhere
Goh et al	294.8	127750	163890	SNCA, NACP, PARK1, PARK4	Persistent mental disorders due to conditions classified elsewhere, Other persistent mental disorders due to conditions classified elsewhere
Goh et al	294.8	127750	602569	SNCB	Persistent mental disorders due to conditions classified elsewhere, Other persistent mental disorders due to conditions classified elsewhere
Goh et al	294.8	172700	157140	MAPT, MTBT1, DDPAC, MSTD	Persistent mental disorders due to conditions classified elsewhere, Other persistent mental disorders due to conditions classified elsewhere
Goh et al	294.8	-	191160	TNF, TNFA	Persistent mental disorders due to conditions classified elsewhere, Other persistent mental disorders due to conditions classified elsewhere
Goh et al	61	-	604672	CD209, CDSIGN	Dengue
Goh et al	520.5	-	600211	RUNX2, CBFA1, PEBP2A1, AML3	Disorders of tooth development and eruption, Hereditary disturbances in tooth structure, not elsewhere classified
Goh et al	345.1	125370	607462	DRPLA	Epilepsy and recurrent seizures, Generalized convulsive epilepsy
Goh et al	592	300009	300008	CLCN5, CLCK2, NPHL2, DENTS	Calculus of kidney and ureter
Goh et al	520.5	125420	125485	DSPP, DPP, DGI1, DFNA39, DTDP2	Disorders of tooth development and eruption, Hereditary disturbances in tooth structure, not elsewhere classified
Goh et al	520.5	125490	125485	DSPP, DPP, DGI1, DFNA39, DTDP2	Disorders of tooth development and eruption, Hereditary disturbances in tooth structure, not elsewhere classified
Goh et al	520.5	125500	125485	DSPP, DPP, DGI1, DFNA39, DTDP2	Disorders of tooth development and eruption, Hereditary disturbances in tooth structure, not elsewhere classified
Goh et al	592	300009	300535	OCRL, LOCR, OCRL1, NPHL2	Calculus of kidney and ureter
Goh et al	189	194080	607102	WT1	Malignant neoplasm of kidney and other and unspecified urinary organs
Goh et al	173.9	-	190040	PDGFB, SIS	Other malignant neoplasm of skin, Skin, site unspecified
Goh et al	757.33	278800	609413	ERCC6, CKN2, COFS, CSB	Congenital anomalies of the integument, Congenital pigmentary anomalies of skin
Goh et al	171.9	135290	175100	APC, GS, FPC	Malignant neoplasm of connective and other soft tissue, Connective and other soft tissue, site unspecified
Goh et al	253.5	304800	300538	AVPR2, DIR, DI1, ADHR	Disorders of the pituitary gland and its hypothalamic control, Diabetes insipidus
Goh et al	253.5	125800	107777	AQP2	Disorders of the pituitary gland and its hypothalamic control, Diabetes insipidus
Goh et al	253.5	222000	107777	AQP2	Disorders of the pituitary gland and its hypothalamic control, Diabetes insipidus
Goh et al	253.5	125700	192340	AVP, AVRP, VP	Disorders of the pituitary gland and its hypothalamic control, Diabetes insipidus
Goh et al	250	125853	600509	ABCC8, SUR, PHHI, SUR1	Diabetes mellitus
Goh et al	250	222100	142410	TCF1, HNF1A, MODY3	Diabetes mellitus
Goh et al	250	600320	608829	SUMO4, IDDM5	Diabetes mellitus
Goh et al	250	222100	600716	PTPN8, PEP, PTPN22, LYP	Diabetes mellitus
Goh et al	250	-	147670	INSR	Diabetes mellitus
Goh et al	250	604367	601487	PPARG, PPARG1, PPARG2	Diabetes mellitus
Goh et al	250	606176	138079	GCK	Diabetes mellitus
Goh et al	250	125853	138033	GCGR	Diabetes mellitus
Goh et al	250	125853	138430	GPD2	Diabetes mellitus
Goh et al	250	125853	600281	HNF4A, TCF14, MODY1	Diabetes mellitus
Goh et al	250	125853	600797	IRS2	Diabetes mellitus
Goh et al	250	125853	604641	MAPK8IP1, IB1	Diabetes mellitus
Goh et al	250	125853	601724	NEUROD1, NIDDM	Diabetes mellitus
Goh et al	250	125853	189907	TCF2, HNF2	Diabetes mellitus
Goh et al	250	125853	142410	TCF1, HNF1A, MODY3	Diabetes mellitus
Goh et al	250	-	147545	IRS1	Diabetes mellitus
Goh et al	250	-	138160	SLC2A2, GLUT2	Diabetes mellitus
Goh et al	250	-	138190	SLC2A4, GLUT4	Diabetes mellitus
Goh et al	250	601283	605286	CAPN10	Diabetes mellitus
Goh et al	250	125853	173335	ENPP1, PDNP1, NPPS, M6S1, PCA1	Diabetes mellitus
Goh et al	250	125853	605565	RETN, RSTN, FIZZ3	Diabetes mellitus
Goh et al	250	609069	607194	PTF1A	Diabetes mellitus
Goh et al	250	606176	600937	KCNJ11, BIR, PHHI	Diabetes mellitus
Goh et al	250	125853	164731	AKT2	Diabetes mellitus
Goh et al	250	125853	600733	IPF1	Diabetes mellitus
Goh et al	250	222100	300292	FOXP3, IPEX, AIID, XPID, PIDX	Diabetes mellitus
Goh et al	250	606176	600937	KCNJ11, BIR, PHHI	Diabetes mellitus
Goh et al	250	603933	106180	ACE, DCP1, ACE1	Diabetes mellitus
Goh et al	250	125853	192240	VEGF	Diabetes mellitus
Goh et al	279.11	188400	602054	TBX1, DGS, CTHM, CAFS, TGA, DORV, VCFS, DGCR	Disorders involving the immune mechanism, DiGeorge's syndrome
Goh et al	277.2	-	222748	DPYS, DHP	Other and unspecified disorders of metabolism, Other disorders of purine and pyrimidine metabolism
Goh et al	425	605676	125647	DSP, KPPS2, PPKS2	Cardiomyopathy
Goh et al	255.2	-	124015	POR	Disorders of adrenal glands, Adrenogenital disorders
Goh et al	443.29	-	120150	COL1A1	Other peripheral vascular disease, Dissection of other artery
Goh et al	759.1	300018	300473	DAX1, AHC, AHX, NROB1	Other and unspecified congenital anomalies, Anomalies of adrenal gland
Goh et al	745.11	217095	605194	CFC1, CRYPTIC, HTX2	Bulbus cordis anomalies and anomalies of cardiac septal closure, Double outlet right ventricle
Goh et al	758	190685	156570	MTR	Chromosomal anomalies
Goh et al	362.7	126600	601548	EFEMP1, FBNL, DHRD	Other retinal disorders, Hereditary retinal dystrophies
Goh et al	304.9	-	602935	FAAH	Drug dependence, Unspecified drug dependence
Goh et al	378.71	607323	607343	SALL4, HSAL4	Strabismus and other disorders of binocular eye movements, Duane's syndrome
Goh et al	277.4	237500	601107	ABCC2, CMOAT	Other and unspecified disorders of metabolism, Disorders of bilirubin excretion
Goh et al	359.1	310200	300377	DMD, BMD	Muscular dystrophies and other myopathies, Hereditary progressive muscular dystrophy
Goh et al	246.8	-	103600	ALB	Other disorders of thyroid, Other specified disorders of thyroid
Goh et al	337.9	223900	603722	IKBKAP, IKAP	Disorders of the autonomic nervous system, Unspecified disorder of autonomic nervous system
Goh et al	709	127400	601059	ADAR, DRADA, DSH, DSRAD	Other disorders of skin and subcutaneous tissue
Goh et al	285.8	300367	305371	GATA1, GF1, ERYF1, NFE1	Other and unspecified anemias, Other specified anemias
Goh et al	286.3	-	134820	FGA	Coagulation defects, Congenital deficiency of other clotting factors
Goh et al	286.3	-	134820	FGA	Coagulation defects, Congenital deficiency of other clotting factors
Goh et al	286.3	-	134830	FGB	Coagulation defects, Congenital deficiency of other clotting factors
Goh et al	286.3	-	134850	FGG	Coagulation defects, Congenital deficiency of other clotting factors
Goh et al	701.1	305000	300126	DKC1, DKC	Other hypertrophic and atrophic conditions of skin, Keratoderma, acquired
Goh et al	701.1	127550	602322	TERC, TRC3, TR	Other hypertrophic and atrophic conditions of skin, Keratoderma, acquired
Goh et al	784.61	127700	608706	DYX1C1, DYXC1, DYX1	Symptoms involving head and neck, Alexia and dyslexia
Goh et al	784.61	600202	609269	KIAA0319, DYX2, DYLX2, DLX2	Symptoms involving head and neck, Alexia and dyslexia
Goh et al	286.3	-	176930	F2	Coagulation defects, Congenital deficiency of other clotting factors
Goh et al	259.4	224410	142461	HSPG2, PLC, SJS, SJA, SJS1	Other endocrine disorders, Dwarfism, not elsewhere classified
Goh et al	333.6	128235	182350	ATP1A3, DYT12, RDP	Other extrapyramidal disease and abnormal movement disorders, Genetic torsion dystonia
Goh et al	333.6	128100	605204	DYT1, TOR1A	Other extrapyramidal disease and abnormal movement disorders, Genetic torsion dystonia
Goh et al	333.6	128230	600225	GCH1, DYT5	Other extrapyramidal disease and abnormal movement disorders, Genetic torsion dystonia
Goh et al	333.6	-	605204	DYT1, TOR1A	Other extrapyramidal disease and abnormal movement disorders, Genetic torsion dystonia
Goh et al	333.6	159900	126450	DRD2	Other extrapyramidal disease and abnormal movement disorders, Genetic torsion dystonia
Goh et al	333.6	159900	604149	SGCE, DYT11	Other extrapyramidal disease and abnormal movement disorders, Genetic torsion dystonia
Goh et al	333.6	-	126453	DRD5, DRD1B, DRD1L2	Other extrapyramidal disease and abnormal movement disorders, Genetic torsion dystonia
Goh et al	242.9	-	176300	TTR, PALB	Thyrotoxicosis with or without goiter, Thyrotoxicosis without mention of goiter or other cause
Goh et al	757.39	132000	120120	COL7A1	Congenital anomalies of the integument, Other
Goh et al	757.39	-	120120	COL7A1	Congenital anomalies of the integument, Other
Goh et al	757.31	305100	300451	ED1, EDA, HED	Congenital anomalies of the integument, Congenital ectodermal dysplasia
Goh et al	757.31	129500	604418	GJB6, CX30, DFNA3, HED, ED2	Congenital anomalies of the integument, Congenital ectodermal dysplasia
Goh et al	757.31	224900	606603	EDARADD	Congenital anomalies of the integument, Congenital ectodermal dysplasia
Goh et al	757.31	300301	300248	IKBKG, NEMO, FIP3, IP2	Congenital anomalies of the integument, Congenital ectodermal dysplasia
Goh et al	757.31	-	164008	NFKBIA, IKBA	Congenital anomalies of the integument, Congenital ectodermal dysplasia
Goh et al	757.31	129490	604095	EDAR, DL, ED3, EDA3	Congenital anomalies of the integument, Congenital ectodermal dysplasia
Goh et al	757.31	224900	604095	EDAR, DL, ED3, EDA3	Congenital anomalies of the integument, Congenital ectodermal dysplasia
Goh et al	757.31	300291	300248	IKBKG, NEMO, FIP3, IP2	Congenital anomalies of the integument, Congenital ectodermal dysplasia
Goh et al	757.31	225060	600644	HVEC, PVRL1, PVRR1, PRR1	Congenital anomalies of the integument, Congenital ectodermal dysplasia
Goh et al	757.31	604536	601975	PKP1	Congenital anomalies of the integument, Congenital ectodermal dysplasia
Goh et al	759.89	129600	134797	FBN1, MFS1, WMS	Other and unspecified congenital anomalies, Other
Goh et al	759.89	129750	607108	PAX6, AN2, MGDA	Other and unspecified congenital anomalies, Other
Goh et al	755.4	604292	603273	TP73L, TP63, KET, EEC3, SHFM4, LMS, RHS	Other congenital anomalies of limbs, Reduction deformities, unspecified limb
Goh et al	756.83	606408	600985	TNXB, TNX, TNXB1, TNXBS, TNXB2	Other congenital musculoskeletal anomalies, Ehlers-Danlos syndrome
Goh et al	756.83	130020	600985	TNXB, TNX, TNXB1, TNXBS, TNXB2	Other congenital musculoskeletal anomalies, Ehlers-Danlos syndrome
Goh et al	756.83	130070	604327	B4GALT7, XGALT1, XGPT1	Other congenital musculoskeletal anomalies, Ehlers-Danlos syndrome
Goh et al	756.83	130000	120150	COL1A1	Other congenital musculoskeletal anomalies, Ehlers-Danlos syndrome
Goh et al	756.83	130000	120215	COL5A1	Other congenital musculoskeletal anomalies, Ehlers-Danlos syndrome
Goh et al	756.83	130000	120190	COL5A2	Other congenital musculoskeletal anomalies, Ehlers-Danlos syndrome
Goh et al	756.83	130010	120215	COL5A1	Other congenital musculoskeletal anomalies, Ehlers-Danlos syndrome
Goh et al	756.83	130020	120180	COL3A1	Other congenital musculoskeletal anomalies, Ehlers-Danlos syndrome
Goh et al	756.83	130050	120180	COL3A1	Other congenital musculoskeletal anomalies, Ehlers-Danlos syndrome
Goh et al	756.83	225400	153454	PLOD, PLOD1	Other congenital musculoskeletal anomalies, Ehlers-Danlos syndrome
Goh et al	756.83	130060	120150	COL1A1	Other congenital musculoskeletal anomalies, Ehlers-Danlos syndrome
Goh et al	756.83	130060	120160	COL1A2	Other congenital musculoskeletal anomalies, Ehlers-Danlos syndrome
Goh et al	756.83	225410	604539	ADAMTS2, NPI	Other congenital musculoskeletal anomalies, Ehlers-Danlos syndrome
Goh et al	282.1	-	130500	EPB41, EL1	Hereditary hemolytic anemias, Hereditary elliptocytosis
Goh et al	282.1	-	182860	SPTA1	Hereditary hemolytic anemias, Hereditary elliptocytosis
Goh et al	282.1	-	182870	SPTB	Hereditary hemolytic anemias, Hereditary elliptocytosis
Goh et al	282.1	-	109270	SLC4A1, AE1, EPB3	Hereditary hemolytic anemias, Hereditary elliptocytosis
Goh et al	756.55	225500	604831	EVC	Other congenital musculoskeletal anomalies, Chondroectodermal dysplasia
Goh et al	756.55	225500	607261	LBN, EVC2	Other congenital musculoskeletal anomalies, Chondroectodermal dysplasia
Goh et al	756.55	310300	300384	EMD, EDMD, STA	Other congenital musculoskeletal anomalies, Chondroectodermal dysplasia
Goh et al	756.55	181350	150330	LMNA, LMN1, EMD2, FPLD, CMD1A, HGPS, LGMD1B	Other congenital musculoskeletal anomalies, Chondroectodermal dysplasia
Goh et al	756.55	604929	150330	LMNA, LMN1, EMD2, FPLD, CMD1A, HGPS, LGMD1B	Other congenital musculoskeletal anomalies, Chondroectodermal dysplasia
Goh et al	492.8	-	107400	PI, AAT	Emphysema, Other emphysema
Goh et al	492.8	-	107400	PI, AAT	Emphysema, Other emphysema
Goh et al	348.3	604218	602445	SERPINI1, PI12	Other conditions of brain, Encephalopathy, not elsewhere classified
Goh et al	348.3	-	602125	COX10	Other conditions of brain, Encephalopathy, not elsewhere classified
Goh et al	756.4	166000	168468	PTHR1, PTHR	Other congenital musculoskeletal anomalies, Chondrodystrophy
Goh et al	182	-	192090	CDH1, UVO	Malignant neoplasm of body of uterus
Goh et al	182	-	600887	MSH3	Malignant neoplasm of body of uterus
Goh et al	182	-	600678	MSH6, GTBP, HNPCC5	Malignant neoplasm of body of uterus
Goh et al	182	-	601728	PTEN, MMAC1	Malignant neoplasm of body of uterus
Goh et al	780.09	-	603030	TLR4	General symptoms, Other
Goh et al	199.1	603034	603033	COLQ, EAD	Malignant neoplasm without specification of site, Other
Goh et al	368.1	268100	604485	NR2E3, PNR, ESCS	Visual disturbances, Subjective visual disturbances
Goh et al	742.3	603545	605646	SLC26A4, PDS, DFNB4	Other congenital anomalies of nervous system, Congenital hydrocephalus
Goh et al	729.1	-	131370	ENO3	Other disorders of soft tissues, Myalgia and myositis, unspecified
Goh et al	78.19	226400	605828	EVER1, EV1	Other diseases due to viruses and Chlamydiae, Other specified viral warts
Goh et al	78.19	226400	605829	EVER2, EV2	Other diseases due to viruses and Chlamydiae, Other specified viral warts
Goh et al	757.39	131750	120120	COL7A1	Congenital anomalies of the integument, Other
Goh et al	757.39	226600	120120	COL7A1	Congenital anomalies of the integument, Other
Goh et al	757.39	226650	113811	COL17A1, BPAG2	Congenital anomalies of the integument, Other
Goh et al	757.39	226650	147557	ITGB4	Congenital anomalies of the integument, Other
Goh et al	757.39	226650	600805	LAMA3, LOCS	Congenital anomalies of the integument, Other
Goh et al	757.39	226650	150310	LAMB3	Congenital anomalies of the integument, Other
Goh et al	757.39	226650	150292	LAMC2, LAMNB2, LAMB2T	Congenital anomalies of the integument, Other
Goh et al	757.39	226700	150310	LAMB3	Congenital anomalies of the integument, Other
Goh et al	757.39	226700	150292	LAMC2, LAMNB2, LAMB2T	Congenital anomalies of the integument, Other
Goh et al	757.39	226700	600805	LAMA3, LOCS	Congenital anomalies of the integument, Other
Goh et al	757.39	226730	147557	ITGB4	Congenital anomalies of the integument, Other
Goh et al	757.39	226730	147556	ITGA6	Congenital anomalies of the integument, Other
Goh et al	757.39	609638	125647	DSP, KPPS2, PPKS2	Congenital anomalies of the integument, Other
Goh et al	757.39	131800	147557	ITGB4	Congenital anomalies of the integument, Other
Goh et al	757.39	131850	120120	COL7A1	Congenital anomalies of the integument, Other
Goh et al	757.39	604129	120120	COL7A1	Congenital anomalies of the integument, Other
Goh et al	757.39	131900	148066	KRT14	Congenital anomalies of the integument, Other
Goh et al	757.39	131900	148040	KRT5	Congenital anomalies of the integument, Other
Goh et al	757.39	131950	601282	PLEC1, PLTN, EBS1	Congenital anomalies of the integument, Other
Goh et al	757.39	601001	148066	KRT14	Congenital anomalies of the integument, Other
Goh et al	757.39	131960	148040	KRT5	Congenital anomalies of the integument, Other
Goh et al	701.1	113800	148080	KRT10	Other hypertrophic and atrophic conditions of skin, Keratoderma, acquired
Goh et al	701.1	113800	139350	KRT1	Other hypertrophic and atrophic conditions of skin, Keratoderma, acquired
Goh et al	701.1	144200	607606	KRT9, EPPK	Other hypertrophic and atrophic conditions of skin, Keratoderma, acquired
Goh et al	345.9	121200	602235	KCNQ2, EBN1	Epilepsy and recurrent seizures, Epilepsy, unspecified
Goh et al	345.9	121201	602232	KCNQ3, EBN2, BFNC2	Epilepsy and recurrent seizures, Epilepsy, unspecified
Goh et al	345.9	607681	137164	GABRG2, GEFSP3, CAE2, ECA2	Epilepsy and recurrent seizures, Epilepsy, unspecified
Goh et al	345.9	607682	600570	CLCN2, EGMA, ECA3, EGI3	Epilepsy and recurrent seizures, Epilepsy, unspecified
Goh et al	345.9	-	603210	JRK, JH8	Epilepsy and recurrent seizures, Epilepsy, unspecified
Goh et al	345.9	600669	601949	CACNB4, EJM	Epilepsy and recurrent seizures, Epilepsy, unspecified
Goh et al	345.9	604233	137164	GABRG2, GEFSP3, CAE2, ECA2	Epilepsy and recurrent seizures, Epilepsy, unspecified
Goh et al	345.9	604233	182389	SCN1A, GEFSP2, SMEI	Epilepsy and recurrent seizures, Epilepsy, unspecified
Goh et al	345.9	600669	154270	ME2	Epilepsy and recurrent seizures, Epilepsy, unspecified
Goh et al	345.9	607631	600570	CLCN2, EGMA, ECA3, EGI3	Epilepsy and recurrent seizures, Epilepsy, unspecified
Goh et al	345.9	606904	601949	CACNB4, EJM	Epilepsy and recurrent seizures, Epilepsy, unspecified
Goh et al	345.9	606904	600570	CLCN2, EGMA, ECA3, EGI3	Epilepsy and recurrent seizures, Epilepsy, unspecified
Goh et al	345.9	606904	137160	GABRA1, EJM	Epilepsy and recurrent seizures, Epilepsy, unspecified
Goh et al	345.9	254780	607566	EPM2A, MELF, EPM2	Epilepsy and recurrent seizures, Epilepsy, unspecified
Goh et al	345.9	254780	608072	NHLRC1, EPM2A, EPM2B	Epilepsy and recurrent seizures, Epilepsy, unspecified
Goh et al	345.9	609304	609302	SLC25A22, GC1	Epilepsy and recurrent seizures, Epilepsy, unspecified
Goh et al	345.9	600513	118504	CHRNA4, ENFL1	Epilepsy and recurrent seizures, Epilepsy, unspecified
Goh et al	345.9	605375	118507	CHRNB2, EFNL3	Epilepsy and recurrent seizures, Epilepsy, unspecified
Goh et al	345.9	600512	604619	LGI1, EPT, ETL1	Epilepsy and recurrent seizures, Epilepsy, unspecified
Goh et al	345.9	254800	601145	CSTB, STFB, EPM1	Epilepsy and recurrent seizures, Epilepsy, unspecified
Goh et al	345.9	254780	608072	NHLRC1, EPM2A, EPM2B	Epilepsy and recurrent seizures, Epilepsy, unspecified
Goh et al	345.9	607208	182389	SCN1A, GEFSP2, SMEI	Epilepsy and recurrent seizures, Epilepsy, unspecified
Goh et al	345.9	607628	600570	CLCN2, EGMA, ECA3, EGI3	Epilepsy and recurrent seizures, Epilepsy, unspecified
Goh et al	345.9	300491	313440	SYN1	Epilepsy and recurrent seizures, Epilepsy, unspecified
Goh et al	756.56	132400	600310	COMP, EDM1, MED, PSACH	Other congenital musculoskeletal anomalies, Multiple epiphyseal dysplasia
Goh et al	756.56	226900	606718	SLC26A2, DTD, DTDST, D5S1708, EDM4	Other congenital musculoskeletal anomalies, Multiple epiphyseal dysplasia
Goh et al	756.56	600969	120270	COL9A3, EDM3, IDD	Other congenital musculoskeletal anomalies, Multiple epiphyseal dysplasia
Goh et al	756.56	607078	602109	MATN3, EDM5, HOA	Other congenital musculoskeletal anomalies, Multiple epiphyseal dysplasia
Goh et al	756.56	-	120210	COL9A1, MED	Other congenital musculoskeletal anomalies, Multiple epiphyseal dysplasia
Goh et al	756.56	600204	120260	COL9A2, EDM2	Other congenital musculoskeletal anomalies, Multiple epiphyseal dysplasia
Goh et al	756.56	-	120270	COL9A3, EDM3, IDD	Other congenital musculoskeletal anomalies, Multiple epiphyseal dysplasia
Goh et al	781.3	160120	176260	KCNA1, AEMK, EA1	Symptoms involving nervous and musculoskeletal systems, Lack of coordination
Goh et al	781.3	108500	601011	CACNA1A, CACNL1A4, SCA6	Symptoms involving nervous and musculoskeletal systems, Lack of coordination
Goh et al	183	604370	600632	OPCML	Malignant neoplasm of ovary and other uterine adnexa
Goh et al	581.9	153650	160775	MYH9, MHA, FTNS, DFNA17	Nephrotic syndrome, Nephrotic syndrome with unspecified pathological lesion in kidney
Goh et al	443.82	133020	603415	SCN9A, NENA, PN1	Other peripheral vascular disease, Erythromelalgia
Goh et al	207	-	141800	HBA1	Other specified leukemia
Goh et al	207	-	141900	HBB	Other specified leukemia
Goh et al	289.6	-	141850	HBA2	Other diseases of blood and blood-forming organs, Familial polycythemia
Goh et al	289.6	133100	133171	EPOR	Other diseases of blood and blood-forming organs, Familial polycythemia
Goh et al	270.2	602036	152445	LOR	Disorders of amino-acid transport and metabolism, Other disturbances of aromatic amino-acid metabolism
Goh et al	270.2	133200	603324	GJB3, CX31, DFNA2	Disorders of amino-acid transport and metabolism, Other disturbances of aromatic amino-acid metabolism
Goh et al	270.2	133200	605425	GJB4, CX30.3	Disorders of amino-acid transport and metabolism, Other disturbances of aromatic amino-acid metabolism
Goh et al	150.9	133239	190182	TGFBR2, HNPCC6	Malignant neoplasm of esophagus, Esophagus, unspecified
Goh et al	150.9	133239	604242	RNF6	Malignant neoplasm of esophagus, Esophagus, unspecified
Goh et al	150.9	133239	606551	LZTS1, F37, FEZ1	Malignant neoplasm of esophagus, Esophagus, unspecified
Goh et al	150.9	133239	605131	WWOX, FOR	Malignant neoplasm of esophagus, Esophagus, unspecified
Goh et al	246.8	-	133430	ESR1, ESR	Other disorders of thyroid, Other specified disorders of thyroid
Goh et al	348.3	602473	608451	ETHE1, HSCO, D83198	Other conditions of brain, Encephalopathy, not elsewhere classified
Goh et al	170.9	-	133450	EWSR1, EWS	Malignant neoplasm of bone and articular cartilage, Bone and articular cartilage, site unspecified
Goh et al	791.3	-	150000	LDHA, LDH1	Nonspecific findings on examination of urine, Myoglobinuria
Goh et al	726.91	133700	608177	EXT1	Peripheral enthesopathies and allied syndromes, Exostosis of unspecified site
Goh et al	726.91	133701	608210	EXT2	Peripheral enthesopathies and allied syndromes, Exostosis of unspecified site
Goh et al	757.1	133780	604579	FZD4, EVR1	Congenital anomalies of the integument, Ichthyosis congenita
Goh et al	757.1	133780	603506	LRP5, BMND1, LRP7, LR3, OPPG, VBCH2	Congenital anomalies of the integument, Ichthyosis congenita
Goh et al	757.1	601813	603506	LRP5, BMND1, LRP7, LR3, OPPG, VBCH2	Congenital anomalies of the integument, Ichthyosis congenita
Goh et al	757.1	305390	310600	NDP, ND	Congenital anomalies of the integument, Ichthyosis congenita
Goh et al	743.9	-	607108	PAX6, AN2, MGDA	Congenital anomalies of eye, Unspecified anomaly of eye
Goh et al	272.7	-	301500	GLA	Disorders of lipoid metabolism, Lipidoses
Goh et al	359.1	-	158900	FSHMD1A, FSHD1A	Muscular dystrophies and other myopathies, Hereditary progressive muscular dystrophy
Goh et al	286.3	-	134370	HF1, CFH, HUS	Coagulation defects, Congenital deficiency of other clotting factors
Goh et al	286.3	227300	607788	MCFD2	Coagulation defects, Congenital deficiency of other clotting factors
Goh et al	286.3	-	227500	F7	Coagulation defects, Congenital deficiency of other clotting factors
Goh et al	286.3	-	227600	F10	Coagulation defects, Congenital deficiency of other clotting factors
Goh et al	286.3	-	264900	F11	Coagulation defects, Congenital deficiency of other clotting factors
Goh et al	286.3	-	264900	F11	Coagulation defects, Congenital deficiency of other clotting factors
Goh et al	286.3	-	234000	F12, HAF	Coagulation defects, Congenital deficiency of other clotting factors
Goh et al	286.3	-	134570	F13A1, F13A	Coagulation defects, Congenital deficiency of other clotting factors
Goh et al	286.3	-	134580	F13B	Coagulation defects, Congenital deficiency of other clotting factors
Goh et al	277.31	249100	608107	MEFV, MEF, FMF	Other and unspecified disorders of metabolism, Familial Mediterranean fever
Goh et al	284.09	227650	607139	FANCA, FACA, FA1, FA, FAA	Aplastic anemia and other bone marrow failure syndromes, Other constitutional aplastic anemia
Goh et al	284.09	300514	300515	FAAP95, FAAP90, FLJ34064, FANCB	Aplastic anemia and other bone marrow failure syndromes, Other constitutional aplastic anemia
Goh et al	284.09	-	227645	FANCC, FACC	Aplastic anemia and other bone marrow failure syndromes, Other constitutional aplastic anemia
Goh et al	284.09	605724	600185	BRCA2, FANCD1	Aplastic anemia and other bone marrow failure syndromes, Other constitutional aplastic anemia
Goh et al	284.09	-	227646	FANCD2, FANCD, FACD, FAD	Aplastic anemia and other bone marrow failure syndromes, Other constitutional aplastic anemia
Goh et al	284.09	-	600901	FANCE, FACE	Aplastic anemia and other bone marrow failure syndromes, Other constitutional aplastic anemia
Goh et al	284.09	-	603467	FANCF	Aplastic anemia and other bone marrow failure syndromes, Other constitutional aplastic anemia
Goh et al	284.09	-	602956	XRCC9, FANCG	Aplastic anemia and other bone marrow failure syndromes, Other constitutional aplastic anemia
Goh et al	284.09	609054	605882	BRIP1, BACH1, FANCJ	Aplastic anemia and other bone marrow failure syndromes, Other constitutional aplastic anemia
Goh et al	284.09	-	608111	PHF9, FANCL	Aplastic anemia and other bone marrow failure syndromes, Other constitutional aplastic anemia
Goh et al	284.09	-	609644	FANCM, KIAA1596	Aplastic anemia and other bone marrow failure syndromes, Other constitutional aplastic anemia
Goh et al	272.8	-	228000	ASAH, AC	Disorders of lipoid metabolism, Other disorders of lipoid metabolism
Goh et al	571.8	-	600890	HADHA, MTPA	Chronic liver disease and cirrhosis, Other chronic nonalcoholic liver disease
Goh et al	282.2	-	305900	G6PD, G6PD1	Hereditary hemolytic anemias, Anemias due to disorders of glutathione metabolism
Goh et al	742.1	164280	164840	MYCN, NMYC, ODED, MODED	Other congenital anomalies of nervous system, Microcephalus
Goh et al	257.2	228300	138850	GNRHR, LHRHR	Testicular dysfunction, Other testicular hypofunction
Goh et al	577.8	-	167790	SPINK1, PSTI, PCTT, TATI	Diseases of pancreas, Other specified diseases of pancreas
Goh et al	728.79	135300	182530	SOS1, GINGF, GF1, HGF	Disorders of muscle, ligament, and fascia, Other
Goh et al	728.79	228600	608041	ANTXR2, CMG2, JHF, ISH	Disorders of muscle, ligament, and fascia, Other
Goh et al	755.37	228900	601146	GDF5, CDMP1	Other congenital anomalies of limbs, Longitudinal deficiency, fibular, complete or partial (with or without distal deficiencies, incomplete)
Goh et al	371.5	136120	606967	LCAT	Corneal opacity and other disorders of cornea, Hereditary corneal dystrophies
Goh et al	270.8	602079	136132	FMO3	Disorders of amino-acid transport and metabolism, Other specified disorders of amino-acid metabolism
Goh et al	286.3	-	228960	KNG	Coagulation defects, Congenital deficiency of other clotting factors
Goh et al	345.9	607341	605284	TSC1, LAM	Epilepsy and recurrent seizures, Epilepsy, unspecified
Goh et al	253.4	229070	136530	FSHB	Disorders of the pituitary gland and its hypothalamic control, Other anterior pituitary disorders
Goh et al	742.2	-	187395	TDGF1	Other congenital anomalies of nervous system, Reduction deformities of brain
Goh et al	743.1	136520	607108	PAX6, AN2, MGDA	Congenital anomalies of eye, Microphthalmos
Goh et al	362.16	608161	179605	RDS, RP7, PRPH2, PRPH, AVMD, AOFMD	Other retinal disorders, Retinal neovascularization NOS
Goh et al	759.83	-	309550	FMR1, FRAXA	Other and unspecified congenital anomalies, Fragile X syndrome
Goh et al	759.89	219000	607830	FRAS1	Other and unspecified congenital anomalies, Other
Goh et al	759.89	219000	608945	FREM2	Other and unspecified congenital anomalies, Other
Goh et al	759.89	136680	607102	WT1	Other and unspecified congenital anomalies, Other
Goh et al	334	229300	606829	FRDA, FARR	Spinocerebellar disease
Goh et al	334	229300	606829	FRDA, FARR	Spinocerebellar disease
Goh et al	756	304120	300017	FLNA, FLN1, ABPX, NHBP, OPD1, OPD2, FMD, MNS	Other congenital musculoskeletal anomalies
Goh et al	271.2	-	229700	FBP1	Disorders of carbohydrate transport and metabolism, Hereditary fructose intolerance
Goh et al	271.2	-	229600	ALDOB	Disorders of carbohydrate transport and metabolism, Hereditary fructose intolerance
Goh et al	271.2	-	229800	KHK	Disorders of carbohydrate transport and metabolism, Hereditary fructose intolerance
Goh et al	371.57	136800	120252	COL8A2, FECD, PPCD2	Corneal opacity and other disorders of cornea, Endothelial corneal dystrophy
Goh et al	271.8	-	230000	FUCA1	Disorders of carbohydrate transport and metabolism, Other specified disorders of carbohydrate transport and metabolism
Goh et al	362.76	136880	601617	RDH5	Other retinal disorders, Dystrophies primarily involving the retinal pigment epithelium
Goh et al	362.76	136880	180090	RLBP1	Other retinal disorders, Dystrophies primarily involving the retinal pigment epithelium
Goh et al	362.76	248200	601691	ABCA4, ABCR, STGD1, FFM, RP19	Other retinal disorders, Dystrophies primarily involving the retinal pigment epithelium
Goh et al	277.6	-	305900	G6PD, G6PD1	Other and unspecified disorders of metabolism, Other deficiencies of circulating enzymes
Goh et al	271.1	230200	604313	GALK1	Disorders of carbohydrate transport and metabolism, Galactosemia
Goh et al	271.1	230350	606953	GALE	Disorders of carbohydrate transport and metabolism, Galactosemia
Goh et al	271.1	230400	606999	GALT	Disorders of carbohydrate transport and metabolism, Galactosemia
Goh et al	271	-	256540	PPGB, GSL, NGBE, GLB2, CTSA	Disorders of carbohydrate transport and metabolism
Goh et al	287.2	-	175100	APC, GS, FPC	Purpura and other hemorrhagic conditions, Other nonthrombocytopenic purpuras
Goh et al	151.9	137215	175100	APC, GS, FPC	Malignant neoplasm of stomach, Stomach, unspecified
Goh et al	151.9	137215	147575	IRF1, MAR	Malignant neoplasm of stomach, Stomach, unspecified
Goh et al	151.9	137215	192090	CDH1, UVO	Malignant neoplasm of stomach, Stomach, unspecified
Goh et al	151.9	137215	147720	IL1B	Malignant neoplasm of stomach, Stomach, unspecified
Goh et al	151.9	137215	147679	IL1RN	Malignant neoplasm of stomach, Stomach, unspecified
Goh et al	151.9	137215	601762	CASP10, MCH4, ALPS2	Malignant neoplasm of stomach, Stomach, unspecified
Goh et al	151.9	137215	164870	ERBB2, NGL, NEU, HER2	Malignant neoplasm of stomach, Stomach, unspecified
Goh et al	151.9	137215	176943	FGFR2, BEK, CFD1, JWS	Malignant neoplasm of stomach, Stomach, unspecified
Goh et al	151.9	137215	602053	KLF6, COPEB, BCD1, ZF9	Malignant neoplasm of stomach, Stomach, unspecified
Goh et al	151.9	137215	604933	MUTYH	Malignant neoplasm of stomach, Stomach, unspecified
Goh et al	238.1	606764	164920	KIT, PBT	Neoplasm of uncertain behavior of other and unspecified sites and tissues, Connective and other soft tissue
Goh et al	238.1	606764	173490	PDGFRA	Neoplasm of uncertain behavior of other and unspecified sites and tissues, Connective and other soft tissue
Goh et al	272.7	230800	606463	GBA	Disorders of lipoid metabolism, Lipidoses
Goh et al	272.7	-	176801	PSAP, SAP1	Disorders of lipoid metabolism, Lipidoses
Goh et al	272.7	231005	606463	GBA	Disorders of lipoid metabolism, Lipidoses
Goh et al	378.81	607313	608630	ROBO3, RBIG1, RIG1, HGPPS	Strabismus and other disorders of binocular eye movements, Palsy of conjugate gaze
Goh et al	345.9	609446	600150	KCNMA1, SLO	Epilepsy and recurrent seizures, Epilepsy, unspecified
Goh et al	345.9	604233	600235	SCN1B, GEFSP1	Epilepsy and recurrent seizures, Epilepsy, unspecified
Goh et al	186.9	-	603517	BCL10	Malignant neoplasm of testis, Other and unspecified testis
Goh et al	186.9	273300	164920	KIT, PBT	Malignant neoplasm of testis, Other and unspecified testis
Goh et al	784.69	137440	176640	PRNP, PRIP	Symptoms involving head and neck, Other
Goh et al	356.8	256850	605379	GAN, GAN1	Hereditary and idiopathic peripheral neuropathy, Other specified idiopathic peripheral neuropathy
Goh et al	173.9	-	190040	PDGFB, SIS	Other malignant neoplasm of skin, Skin, site unspecified
Goh et al	774.4	231100	603711	CYP7B1	Other perinatal jaundice, Perinatal jaundice due to hepatocellular damage
Goh et al	287.1	-	138720	GP1BB	Purpura and other hemorrhagic conditions, Qualitative platelet defects
Goh et al	277.4	143500	191740	UGT1A1, UGT1, GNT1	Other and unspecified disorders of metabolism, Disorders of bilirubin excretion
Goh et al	276.8	263800	600968	SLC12A3, NCCT, TSC	Disorders of fluid, electrolyte, and acid-base balance, Hypopotassemia
Goh et al	287.1	273800	607759	ITGA2B, GP2B, CD41B	Purpura and other hemorrhagic conditions, Qualitative platelet defects
Goh et al	287.1	-	173470	ITGB3, GP3A	Purpura and other hemorrhagic conditions, Qualitative platelet defects
Goh et al	365.9	137750	601652	MYOC, TIGR, GLC1A, JOAG, GPOA	Glaucoma, Unspecified glaucoma
Goh et al	365.9	-	601652	MYOC, TIGR, GLC1A, JOAG, GPOA	Glaucoma, Unspecified glaucoma
Goh et al	365.9	137760	602432	OPTN, GLC1E, FIP2, HYPL, NRP	Glaucoma, Unspecified glaucoma
Goh et al	365.9	231300	601771	CYP1B1, GLC3A	Glaucoma, Unspecified glaucoma
Goh et al	365.9	-	601771	CYP1B1, GLC3A	Glaucoma, Unspecified glaucoma
Goh et al	365.9	-	601652	MYOC, TIGR, GLC1A, JOAG, GPOA	Glaucoma, Unspecified glaucoma
Goh et al	365.9	606657	605290	OPA1, NTG, NPG	Glaucoma, Unspecified glaucoma
Goh et al	365.9	606657	602432	OPTN, GLC1E, FIP2, HYPL, NRP	Glaucoma, Unspecified glaucoma
Goh et al	365.9	137760	601771	CYP1B1, GLC3A	Glaucoma, Unspecified glaucoma
Goh et al	365.9	137750	601771	CYP1B1, GLC3A	Glaucoma, Unspecified glaucoma
Goh et al	191.9	137800	609309	MSH2, COCA1, FCC1, HNPCC1	Malignant neoplasm of brain, Brain, unspecified
Goh et al	191.9	137800	601969	DMBT1	Malignant neoplasm of brain, Brain, unspecified
Goh et al	191.9	137800	164870	ERBB2, NGL, NEU, HER2	Malignant neoplasm of brain, Brain, unspecified
Goh et al	191.9	137800	604619	LGI1, EPT, ETL1	Malignant neoplasm of brain, Brain, unspecified
Goh et al	191.9	137800	601487	PPARG, PPARG1, PPARG2	Malignant neoplasm of brain, Brain, unspecified
Goh et al	593.9	137920	189907	TCF2, HNF2	Other disorders of kidney and ureter, Unspecified disorder of kidney and ureter
Goh et al	587	603278	604638	ACTN4, FSGS1, FSGS	Renal sclerosis, unspecified
Goh et al	587	603965	603652	TRPC6, TRP6, FSGS2	Renal sclerosis, unspecified
Goh et al	587	607832	604241	CD2AP, CMS	Renal sclerosis, unspecified
Goh et al	239.7	138000	601749	GLML, GVM, VMGLOM	Neoplasms of unspecified nature, Endocrine glands and other parts of nervous system
Goh et al	255.4	607398	609196	MRAP, FALP, C21orf61	Disorders of adrenal glands, Corticoadrenal insufficiency
Goh et al	255.4	202200	607397	MC2R	Disorders of adrenal glands, Corticoadrenal insufficiency
Goh et al	271.3	606824	182380	SLC5A1, SGLT1	Disorders of carbohydrate transport and metabolism, Intestinal disaccharidase deficiencies and disaccharide malabsorption
Goh et al	271.8	606056	601336	GCS1	Disorders of carbohydrate transport and metabolism, Other specified disorders of carbohydrate transport and metabolism
Goh et al	276.2	266130	601002	GSS, GSHS	Disorders of fluid, electrolyte, and acid-base balance, Acidosis
Goh et al	759.1	307030	300474	GK	Other and unspecified congenital anomalies, Anomalies of adrenal gland
Goh et al	270.7	605899	238310	AMT, NKH, GCE	Disorders of amino-acid transport and metabolism, Other disturbances of straight-chain amino-acid metabolism
Goh et al	270.7	605899	238330	GCSH, NKH	Disorders of amino-acid transport and metabolism, Other disturbances of straight-chain amino-acid metabolism
Goh et al	270.7	605899	238300	GLDC, HYGN1, GCSP, GCE, NKH	Disorders of amino-acid transport and metabolism, Other disturbances of straight-chain amino-acid metabolism
Goh et al	270.7	606664	606628	GNMT	Disorders of amino-acid transport and metabolism, Other disturbances of straight-chain amino-acid metabolism
Goh et al	271	-	172471	PHKG2	Disorders of carbohydrate transport and metabolism
Goh et al	271	-	306000	PHKA2, PHK	Disorders of carbohydrate transport and metabolism
Goh et al	271	-	306000	PHKA2, PHK	Disorders of carbohydrate transport and metabolism
Goh et al	271	-	232200	G6PC, G6PT	Disorders of carbohydrate transport and metabolism
Goh et al	271	232220	602671	G6PT1	Disorders of carbohydrate transport and metabolism
Goh et al	271	232240	602671	G6PT1	Disorders of carbohydrate transport and metabolism
Goh et al	271	232300	606800	GAA	Disorders of carbohydrate transport and metabolism
Goh et al	271	300257	309060	LAMP2, LAMPB	Disorders of carbohydrate transport and metabolism
Goh et al	271	-	232400	AGL, GDE	Disorders of carbohydrate transport and metabolism
Goh et al	271	-	232400	AGL, GDE	Disorders of carbohydrate transport and metabolism
Goh et al	271	232500	607839	GBE1	Disorders of carbohydrate transport and metabolism
Goh et al	271	240600	138571	GYS2	Disorders of carbohydrate transport and metabolism
Goh et al	271	-	232700	PYGL	Disorders of carbohydrate transport and metabolism
Goh et al	271	-	232800	PFKM	Disorders of carbohydrate transport and metabolism
Goh et al	348.9	-	230500	GLB1	Other conditions of brain, Unspecified condition of brain
Goh et al	348.9	-	272750	GM2A	Other conditions of brain, Unspecified condition of brain
Goh et al	348.9	272800	606869	HEXA, TSD	Other conditions of brain, Unspecified condition of brain
Goh et al	240.9	-	606765	TPO, TPX	Simple and unspecified goiter, Goiter, unspecified
Goh et al	240.9	-	188450	TG, AITD3	Simple and unspecified goiter, Goiter, unspecified
Goh et al	751.3	609460	609367	KIAA1279	Other congenital anomalies of digestive system, Hirschsprung's disease and other congenital functional disorders of colon
Goh et al	752.7	607080	605423	DHH	Congenital anomalies of genital organs, Indeterminate sex and pseudohermaphroditism
Goh et al	752.7	-	480000	SRY, TDF	Congenital anomalies of genital organs, Indeterminate sex and pseudohermaphroditism
Goh et al	277.9	603358	603647	BCS1L, FLNMS, GRACILE	Other and unspecified disorders of metabolism, Unspecified disorder of metabolism
Goh et al	996.85	-	124092	IL10, CSIF	Complications peculiar to certain specified procedures, Bone marrow
Goh et al	242	275000	123890	CTLA4	Thyrotoxicosis with or without goiter
Goh et al	242	275000	139200	GC, DBP	Thyrotoxicosis with or without goiter
Goh et al	756.4	215140	600024	LBR, PHA	Other congenital musculoskeletal anomalies, Chondrodystrophy
Goh et al	756	175700	165240	GLI3, PAPA, PAPB, ACLS	Other congenital musculoskeletal anomalies
Goh et al	270	214450	160777	MYO5A, MYH12, GS1	Disorders of amino-acid transport and metabolism
Goh et al	270	607624	603868	RAB27A, RAM, GS2	Disorders of amino-acid transport and metabolism
Goh et al	270	609227	606526	MLPH	Disorders of amino-acid transport and metabolism
Goh et al	300.82	-	139191	GHRHR	Anxiety, dissociative and somatoform disorders, Undifferentiated somatoform disorder
Goh et al	300.82	245590	604260	STAT5B	Anxiety, dissociative and somatoform disorders, Undifferentiated somatoform disorder
Goh et al	783.43	608747	147440	IGF1	Symptoms concerning nutrition, metabolism, and development, Short stature
Goh et al	755	176305	142959	HOXA13, HOX1J	Other congenital anomalies of limbs
Goh et al	757.39	169600	604384	ATP2C1, BCPM, HHD	Congenital anomalies of the integument, Other
Goh et al	759.89	245010	602365	CTSC, CPPI, PALS, PLS, HMS	Other and unspecified congenital anomalies, Other
Goh et al	282.61	140000	142959	HOXA13, HOX1J	Hereditary hemolytic anemias, Hb-SS disease without crisis
Goh et al	277.1	-	121300	CPO	Other and unspecified disorders of metabolism, Disorders of porphyrin metabolism
Goh et al	272.4	607236	606157	PANK2, NBIA1, PKAN, HARP	Disorders of lipoid metabolism, Other and unspecified hyperlipidemia
Goh et al	270	234500	608893	SLC6A19, HND	Disorders of amino-acid transport and metabolism
Goh et al	374.46	106260	603273	TP73L, TP63, KET, EEC3, SHFM4, LMS, RHS	Other disorders of eyelids, Blepharophimosis
Goh et al	272.9	604091	600046	ABCA1, ABC1, HDLDT1, TGD	Disorders of lipoid metabolism, Unspecified disorder of lipoid metabolism
Goh et al	272.9	-	133430	ESR1, ESR	Disorders of lipoid metabolism, Unspecified disorder of lipoid metabolism
Goh et al	389	600965	606201	WFS1, WFRS, WFS, DFNA6	Hearing loss
Goh et al	426.6	113900	600163	SCN5A, LQT3, IVF, HB1, SSS1	Conduction disorders, Other heart block
Goh et al	426.6	113900	600163	SCN5A, LQT3, IVF, HB1, SSS1	Conduction disorders, Other heart block
Goh et al	282.7	-	141850	HBA2	Hereditary hemolytic anemias, Other hemoglobinopathies
Goh et al	282.7	-	141800	HBA1	Hereditary hemolytic anemias, Other hemoglobinopathies
Goh et al	282.7	-	141900	HBB	Hereditary hemolytic anemias, Other hemoglobinopathies
Goh et al	642.5	-	600890	HADHA, MTPA	Hypertension complicating pregnancy, childbirth, and the puerperium, Severe pre-eclampsia
Goh et al	238.1	-	608537	VHL	Neoplasm of uncertain behavior of other and unspecified sites and tissues, Connective and other soft tissue
Goh et al	228	602089	136352	FLT4, VEGFR3, PCL	Hemangioma and lymphangioma, any site
Goh et al	228	602089	191306	KDR	Hemangioma and lymphangioma, any site
Goh et al	288.02	162800	130130	ELA2	Diseases of white blood cells, Cyclic neutropenia
Goh et al	599.7	-	120131	COL4A4	Other disorders of urethra and urinary tract, Hematuria
Goh et al	346.8	141500	601011	CACNA1A, CACNL1A4, SCA6	Migraine, Other forms of migraine
Goh et al	275	-	235200	HFE, HLA-H, HFE1	Disorders of mineral metabolism
Goh et al	275	602390	606464	HAMP, LEAP1, HEPC, HFE2	Disorders of mineral metabolism
Goh et al	275	602390	606464	HAMP, LEAP1, HEPC, HFE2	Disorders of mineral metabolism
Goh et al	275	602390	608374	HJV, HFE2A	Disorders of mineral metabolism
Goh et al	275	604250	604720	TFR2, HFE3	Disorders of mineral metabolism
Goh et al	275	606069	604653	SLC40A1, SLC11A3, FPN1, IREG1, HFE4	Disorders of mineral metabolism
Goh et al	282.49	-	141850	HBA2	Hereditary hemolytic anemias, Other thalassemia
Goh et al	283.9	-	103000	AK1	Acquired hemolytic anemias, Acquired hemolytic anemia, unspecified
Goh et al	283.9	-	109270	SLC4A1, AE1, EPB3	Acquired hemolytic anemias, Acquired hemolytic anemia, unspecified
Goh et al	283.9	-	222800	BPGM	Acquired hemolytic anemias, Acquired hemolytic anemia, unspecified
Goh et al	283.9	-	305900	G6PD, G6PD1	Acquired hemolytic anemias, Acquired hemolytic anemia, unspecified
Goh et al	283.9	230450	606857	GCLC, GLCLC	Acquired hemolytic anemias, Acquired hemolytic anemia, unspecified
Goh et al	283.9	-	172400	GPI	Acquired hemolytic anemias, Acquired hemolytic anemia, unspecified
Goh et al	283.9	231900	601002	GSS, GSHS	Acquired hemolytic anemias, Acquired hemolytic anemia, unspecified
Goh et al	283.9	-	142600	HK1	Acquired hemolytic anemias, Acquired hemolytic anemia, unspecified
Goh et al	283.9	-	311800	PGK1, PGKA	Acquired hemolytic anemias, Acquired hemolytic anemia, unspecified
Goh et al	283.9	-	190450	TPI1	Acquired hemolytic anemias, Acquired hemolytic anemia, unspecified
Goh et al	283.11	235400	134370	HF1, CFH, HUS	Acquired hemolytic anemias, Hemolytic-uremic syndrome
Goh et al	288.4	603553	170280	PRF1, HPLH2	Diseases of white blood cells, Hemophagocytic syndromes
Goh et al	288.4	608898	608897	UNC13D, MUNC13-4, HPLH3, HLH3, FHL3	Diseases of white blood cells, Hemophagocytic syndromes
Goh et al	286	-	306700	F8, F8C, HEMA	Coagulation defects
Goh et al	286	-	306900	F9, HEMB	Coagulation defects
Goh et al	287.9	-	107400	PI, AAT	Purpura and other hemorrhagic conditions, Unspecified hemorrhagic conditions
Goh et al	287.9	-	227400	F5	Purpura and other hemorrhagic conditions, Unspecified hemorrhagic conditions
Goh et al	275	604290	117700	CP	Disorders of mineral metabolism
Goh et al	211.5	142330	142410	TCF1, HNF1A, MODY3	Benign neoplasm of other parts of digestive system, Liver and biliary passages
Goh et al	572.8	-	603644	SCOD1, SCO1	Liver abscess and sequelae of chronic liver disease, Other sequelae of chronic liver disease
Goh et al	272.9	-	151670	LIPC	Disorders of lipoid metabolism, Unspecified disorder of lipoid metabolism
Goh et al	211.5	-	116806	CTNNB1	Benign neoplasm of other parts of digestive system, Liver and biliary passages
Goh et al	211.5	114550	604584	PDGFRL, PDGRL, PRLTS	Benign neoplasm of other parts of digestive system, Liver and biliary passages
Goh et al	211.5	114550	603816	AXIN1, AXIN	Benign neoplasm of other parts of digestive system, Liver and biliary passages
Goh et al	211.5	114550	116806	CTNNB1	Benign neoplasm of other parts of digestive system, Liver and biliary passages
Goh et al	211.5	114550	191170	TP53, P53, LFS1	Benign neoplasm of other parts of digestive system, Liver and biliary passages
Goh et al	211.5	-	147280	IGF2R, MPRI	Benign neoplasm of other parts of digestive system, Liver and biliary passages
Goh et al	211.5	114550	164860	MET	Benign neoplasm of other parts of digestive system, Liver and biliary passages
Goh et al	211.5	114550	601763	CASP8, MCH5	Benign neoplasm of other parts of digestive system, Liver and biliary passages
Goh et al	448	187300	131195	ENG, END, HHT1, ORW	Disease of capillaries
Goh et al	448	600376	601284	ACVRL1, ACVRLK1, ALK1, HHT2	Disease of capillaries
Goh et al	282.7	-	104150	AFP, HPAFP	Hereditary hemolytic anemias, Other hemoglobinopathies
Goh et al	270.2	203300	604982	HPS1	Disorders of amino-acid transport and metabolism, Other disturbances of aromatic amino-acid metabolism
Goh et al	270.2	203300	606118	HPS3	Disorders of amino-acid transport and metabolism, Other disturbances of aromatic amino-acid metabolism
Goh et al	270.2	203300	606682	HPS4	Disorders of amino-acid transport and metabolism, Other disturbances of aromatic amino-acid metabolism
Goh et al	270.2	203300	607521	HPS5, RU2, KIAA1017	Disorders of amino-acid transport and metabolism, Other disturbances of aromatic amino-acid metabolism
Goh et al	270.2	203300	607522	HPS6, RU	Disorders of amino-acid transport and metabolism, Other disturbances of aromatic amino-acid metabolism
Goh et al	270.2	608233	603401	AP3B1, ADTB3A, HPS2	Disorders of amino-acid transport and metabolism, Other disturbances of aromatic amino-acid metabolism
Goh et al	270.2	203300	607145	DTNBP1, HPS7	Disorders of amino-acid transport and metabolism, Other disturbances of aromatic amino-acid metabolism
Goh et al	763.89	605376	605194	CFC1, CRYPTIC, HTX2	Fetus or newborn affected by other complications of labor and delivery, Other specified complications of labor and delivery affecting fetus or newborn
Goh et al	763.89	306955	300265	ZIC3, HTX1, HTX	Fetus or newborn affected by other complications of labor and delivery, Other specified complications of labor and delivery affecting fetus or newborn
Goh et al	378.3	300049	300017	FLNA, FLN1, ABPX, NHBP, OPD1, OPD2, FMD, MNS	Strabismus and other disorders of binocular eye movements, Other and unspecified heterotropia
Goh et al	378.3	300537	300017	FLNA, FLN1, ABPX, NHBP, OPD1, OPD2, FMD, MNS	Strabismus and other disorders of binocular eye movements, Other and unspecified heterotropia
Goh et al	378.3	300049	300017	FLNA, FLN1, ABPX, NHBP, OPD1, OPD2, FMD, MNS	Strabismus and other disorders of binocular eye movements, Other and unspecified heterotropia
Goh et al	286.9	-	228960	KNG	Coagulation defects, Other and unspecified coagulation defects
Goh et al	751.3	142623	131242	EDN3	Other congenital anomalies of digestive system, Hirschsprung's disease and other congenital functional disorders of colon
Goh et al	751.3	142623	600837	GDNF	Other congenital anomalies of digestive system, Hirschsprung's disease and other congenital functional disorders of colon
Goh et al	751.3	142623	602018	NRTN, NTN	Other congenital anomalies of digestive system, Hirschsprung's disease and other congenital functional disorders of colon
Goh et al	751.3	142623	164761	RET, MEN2A	Other congenital anomalies of digestive system, Hirschsprung's disease and other congenital functional disorders of colon
Goh et al	751.3	600155	131244	EDNRB, HSCR2, ABCDS	Other congenital anomalies of digestive system, Hirschsprung's disease and other congenital functional disorders of colon
Goh et al	751.3	-	600423	ECE1	Other congenital anomalies of digestive system, Hirschsprung's disease and other congenital functional disorders of colon
Goh et al	751.3	142623	603851	PMX2B, NBPHOX, PHOX2B	Other congenital anomalies of digestive system, Hirschsprung's disease and other congenital functional disorders of colon
Goh et al	270.5	235800	609457	HAL, HSTD	Disorders of amino-acid transport and metabolism, Disturbances of histidine metabolism
Goh et al	216.9	-	191170	TP53, P53, LFS1	Benign neoplasm of skin, Skin, site unspecified
Goh et al	42	-	187011	CCL5, SCYA5, D17S136E, TCP228	Human immunodeficiency virus [HIV] disease
Goh et al	42	-	187011	CCL5, SCYA5, D17S136E, TCP228	Human immunodeficiency virus [HIV] disease
Goh et al	42	-	124092	IL10, CSIF	Human immunodeficiency virus [HIV] disease
Goh et al	42	-	601267	CMKBR2, CCR2	Human immunodeficiency virus [HIV] disease
Goh et al	42	-	601373	CMKBR5, CCCKR5	Human immunodeficiency virus [HIV] disease
Goh et al	791.9	-	246450	HMGCL	Nonspecific findings on examination of urine, Other nonspecific findings on examination of urine
Goh et al	791.9	605911	600234	HMGCS2	Nonspecific findings on examination of urine, Other nonspecific findings on examination of urine
Goh et al	266.2	253270	609018	HLCS, HCS	Deficiency of B-complex components, Other B-complex deficiencies
Goh et al	742.2	157170	603714	SIX3, HPE2	Other congenital anomalies of nervous system, Reduction deformities of brain
Goh et al	742.2	142945	600725	SHH, HPE3, HLP3, SMMCI	Other congenital anomalies of nervous system, Reduction deformities of brain
Goh et al	742.2	142946	602630	TGIF, HPE4	Other congenital anomalies of nervous system, Reduction deformities of brain
Goh et al	742.2	609637	603073	ZIC2, HPE5	Other congenital anomalies of nervous system, Reduction deformities of brain
Goh et al	742.2	-	601309	PTCH, NBCCS, BCNS, HPE7	Other congenital anomalies of nervous system, Reduction deformities of brain
Goh et al	755.5	142900	601620	TBX5	Other congenital anomalies of limbs, Other anomalies of upper limb, including shoulder girdle
Goh et al	270.4	-	607657	CTH	Disorders of amino-acid transport and metabolism, Disturbances of sulphur-bearing amino-acid metabolism
Goh et al	270.4	-	236200	CBS	Disorders of amino-acid transport and metabolism, Disturbances of sulphur-bearing amino-acid metabolism
Goh et al	270.4	236250	607093	MTHFR	Disorders of amino-acid transport and metabolism, Disturbances of sulphur-bearing amino-acid metabolism
Goh et al	270.4	236270	602568	MTRR	Disorders of amino-acid transport and metabolism, Disturbances of sulphur-bearing amino-acid metabolism
Goh et al	270	606407	104614	SLC3A1, ATR1, D2H, NBAT	Disorders of amino-acid transport and metabolism
Goh et al	742.2	300240	300126	DKC1, DKC	Other congenital anomalies of nervous system, Reduction deformities of brain
Goh et al	282.7	-	141900	HBB	Hereditary hemolytic anemias, Other hemoglobinopathies
Goh et al	282.7	-	142200	HBG1	Hereditary hemolytic anemias, Other hemoglobinopathies
Goh et al	282.7	-	142250	HBG2	Hereditary hemolytic anemias, Other hemoglobinopathies
Goh et al	274.89	300323	308000	HPRT1, HPRT	Gout, Other
Goh et al	41.86	600263	107470	IFNGR1	Bacterial infection in conditions classified elsewhere and of unspecified site, Helicobacter pylori (H. pylori)
Goh et al	333.4	-	143100	HD, IT15	Other extrapyramidal disease and abnormal movement disorders, Huntington's chorea
Goh et al	333.4	603218	176640	PRNP, PRIP	Other extrapyramidal disease and abnormal movement disorders, Huntington's chorea
Goh et al	333.4	606438	605268	JPH3, JP3, HDL2	Other extrapyramidal disease and abnormal movement disorders, Huntington's chorea
Goh et al	333.4	607136	600075	TBP, SCA17	Other extrapyramidal disease and abnormal movement disorders, Huntington's chorea
Goh et al	331.4	307000	308840	L1CAM, CAML1, HSAS1	Other cerebral degenerations, Obstructive hydrocephalus
Goh et al	331.4	307000	308840	L1CAM, CAML1, HSAS1	Other cerebral degenerations, Obstructive hydrocephalus
Goh et al	331.4	142623	308840	L1CAM, CAML1, HSAS1	Other cerebral degenerations, Obstructive hydrocephalus
Goh et al	272.9	143470	118470	CETP	Disorders of lipoid metabolism, Unspecified disorder of lipoid metabolism
Goh et al	270.6	-	138250	PYCS, GSAS	Disorders of amino-acid transport and metabolism, Disorders of urea cycle metabolism
Goh et al	255.2	-	201910	CYP21A2, CYP21, CA21H	Disorders of adrenal glands, Adrenogenital disorders
Goh et al	272.2	-	170998	PPARA, PPAR	Disorders of lipoid metabolism, Mixed hyperlipidemia
Goh et al	782.4	237900	191740	UGT1A1, UGT1, GNT1	Symptoms involving skin and other integumentary tissue, Jaundice, unspecified, not of newborn
Goh et al	275.4	143870	605205	SAC, HCA2	Disorders of mineral metabolism, Disorders of calcium metabolism
Goh et al	272	144010	107730	APOB, FLDB	Disorders of lipoid metabolism
Goh et al	272	143890	606945	LDLR, FHC, FH	Disorders of lipoid metabolism
Goh et al	272	603776	607786	PCSK9, NARC1, HCHOLA3, FH3	Disorders of lipoid metabolism
Goh et al	272	603813	605747	ARH, FHCB2, FHCB1	Disorders of lipoid metabolism
Goh et al	272	143890	132811	EPHX2	Disorders of lipoid metabolism
Goh et al	272	143890	107670	APOA2	Disorders of lipoid metabolism
Goh et al	272	143890	604088	GSBS	Disorders of lipoid metabolism
Goh et al	272	143890	600564	ITIH4, PK120, ITIHL1	Disorders of lipoid metabolism
Goh et al	759.89	-	138491	GLRA1, STHE	Other and unspecified congenital anomalies, Other
Goh et al	759.89	149400	138492	GLRB	Other and unspecified congenital anomalies, Other
Goh et al	288.3	607685	173490	PDGFRA	Diseases of white blood cells, Eosinophilia
Goh et al	277.31	260920	251170	MVK, MVLK	Other and unspecified disorders of metabolism, Familial Mediterranean fever
Goh et al	251.1	602485	138079	GCK	Other disorders of pancreatic internal secretion, Other specified hypoglycemia
Goh et al	251.2	606762	138130	GLUD1	Other disorders of pancreatic internal secretion, Hypoglycemia, unspecified
Goh et al	359.3	170500	603967	SCN4A, HYPP, NAC1A	Muscular dystrophies and other myopathies, Periodic paralysis
Goh et al	747.81	116860	604214	CCM1, CAM, KRIT1	Other congenital anomalies of circulatory system, Anomalies of cerebrovascular system
Goh et al	272.4	602491	191523	USF1, HYPLIP1	Disorders of lipoid metabolism, Other and unspecified hyperlipidemia
Goh et al	272.4	207750	608083	APOC2	Disorders of lipoid metabolism, Other and unspecified hyperlipidemia
Goh et al	272.4	-	107741	APOE, AD2	Disorders of lipoid metabolism, Other and unspecified hyperlipidemia
Goh et al	270.7	238700	605113	AASS	Disorders of amino-acid transport and metabolism, Other disturbances of straight-chain amino-acid metabolism
Goh et al	270.4	-	250850	MAT1A, MATA1, SAMS1	Disorders of amino-acid transport and metabolism, Disturbances of sulphur-bearing amino-acid metabolism
Goh et al	270.4	-	180960	AHCY, SAHH	Disorders of amino-acid transport and metabolism, Disturbances of sulphur-bearing amino-acid metabolism
Goh et al	270.6	238970	603861	SLC25A15, ORNT1, HHH	Disorders of amino-acid transport and metabolism, Disorders of urea cycle metabolism
Goh et al	733.99	144750	603506	LRP5, BMND1, LRP7, LR3, OPPG, VBCH2	Other disorders of bone and cartilage, Other
Goh et al	271.8	259900	604285	AGXT, SPAT	Disorders of carbohydrate transport and metabolism, Other specified disorders of carbohydrate transport and metabolism
Goh et al	271.8	260000	604296	GRHPR, GLXR	Disorders of carbohydrate transport and metabolism, Other specified disorders of carbohydrate transport and metabolism
Goh et al	252	145000	131100	MEN1	Disorders of parathyroid gland
Goh et al	252	145000	607393	HRPT2, C1orf28	Disorders of parathyroid gland
Goh et al	252	145001	607393	HRPT2, C1orf28	Disorders of parathyroid gland
Goh et al	252	239200	601199	CASR, HHC1, PCAR1, FIH	Disorders of parathyroid gland
Goh et al	270.1	264070	126090	PCBD, DCOH	Disorders of amino-acid transport and metabolism, Phenylketonuria [PKU]
Goh et al	270.1	-	261600	PAH, PKU1	Disorders of amino-acid transport and metabolism, Phenylketonuria [PKU]
Goh et al	251.1	-	176730	INS	Other disorders of pancreatic internal secretion, Other specified hypoglycemia
Goh et al	270.8	239500	606810	PRODH, PRODH2, SCZD4	Disorders of amino-acid transport and metabolism, Other specified disorders of amino-acid metabolism
Goh et al	270.8	239510	606811	ALDH4A1, ALDH4, P5CDH	Disorders of amino-acid transport and metabolism, Other specified disorders of amino-acid metabolism
Goh et al	273.8	-	179820	REN	Disorders of plasma protein metabolism, Other disorders of plasma protein metabolism
Goh et al	289.89	-	176930	F2	Other diseases of blood and blood-forming organs, Other specified diseases of blood and blood-forming organs
Goh et al	401.9	608622	603951	KCNMB1	Essential hypertension, Unspecified
Goh et al	401.9	605115	600983	NR3C2, MLR, MCR	Essential hypertension, Unspecified
Goh et al	401.9	145500	106165	AGTR1, AGTR1A, AT2R1	Essential hypertension, Unspecified
Goh et al	401.9	145500	601699	PTGIS, CYP8A1, PGIS, CYP8	Essential hypertension, Unspecified
Goh et al	401.9	145500	102680	ADD1	Essential hypertension, Unspecified
Goh et al	401.9	145500	106150	AGT, SERPINA8	Essential hypertension, Unspecified
Goh et al	401.9	145500	600423	ECE1	Essential hypertension, Unspecified
Goh et al	401.9	145500	139130	GNB3	Essential hypertension, Unspecified
Goh et al	401.9	125853	605565	RETN, RSTN, FIZZ3	Essential hypertension, Unspecified
Goh et al	401.9	-	218030	HSD11B2, HSD11K	Essential hypertension, Unspecified
Goh et al	401.9	189800	163729	NOS3	Essential hypertension, Unspecified
Goh et al	401.9	145500	605325	CYP3A5, P450PCN3	Essential hypertension, Unspecified
Goh et al	401.9	145500	163729	NOS3	Essential hypertension, Unspecified
Goh et al	242.9	-	603372	TSHR	Thyrotoxicosis with or without goiter, Thyrotoxicosis without mention of goiter or other cause
Goh et al	242.9	-	606765	TPO, TPX	Thyrotoxicosis with or without goiter, Thyrotoxicosis without mention of goiter or other cause
Goh et al	272.1	-	107680	APOA1	Disorders of lipoid metabolism, Pure hyperglyceridemia
Goh et al	272.1	145750	606368	APOA5	Disorders of lipoid metabolism, Pure hyperglyceridemia
Goh et al	272.1	145750	609252	LIPI, LPDL, PRED5	Disorders of lipoid metabolism, Pure hyperglyceridemia
Goh et al	272.1	145750	603937	RP1, ORP1	Disorders of lipoid metabolism, Pure hyperglyceridemia
Goh et al	270.2	-	602421	CFTR, ABCC7, CF, MRP7	Disorders of amino-acid transport and metabolism, Other disturbances of aromatic amino-acid metabolism
Goh et al	790.6	162000	191845	UMOD, HNFJ, FJHN, MCKD2, ADMCKD2	Nonspecific findings on examination of blood, Other abnormal blood chemistry
Goh et al	255.4	203400	124080	CYP11B2	Disorders of adrenal glands, Corticoadrenal insufficiency
Goh et al	255.4	-	124080	CYP11B2	Disorders of adrenal glands, Corticoadrenal insufficiency
Goh et al	272.5	-	107680	APOA1	Disorders of lipoid metabolism, Lipoprotein deficiencies
Goh et al	272.5	-	107730	APOB, FLDB	Disorders of lipoid metabolism, Lipoprotein deficiencies
Goh et al	275.41	146200	601199	CASR, HHC1, PCAR1, FIH	Disorders of mineral metabolism, Hypocalcemia
Goh et al	275.41	-	601199	CASR, HHC1, PCAR1, FIH	Disorders of mineral metabolism, Hypocalcemia
Goh et al	275.42	145980	601199	CASR, HHC1, PCAR1, FIH	Disorders of mineral metabolism, Hypercalcemia
Goh et al	733	146000	134934	FGFR3, ACH	Other disorders of bone and cartilage
Goh et al	280.9	-	141850	HBA2	Iron deficiency anemias, Iron deficiency anemia, unspecified
Goh et al	520	106600	167416	PAX9	Disorders of tooth development and eruption
Goh et al	520	106600	142983	MSX1, HOX7, HYD1, OFC5	Disorders of tooth development and eruption
Goh et al	520	106600	142983	MSX1, HOX7, HYD1, OFC5	Disorders of tooth development and eruption
Goh et al	286.3	-	134850	FGG	Coagulation defects, Congenital deficiency of other clotting factors
Goh et al	279	-	604515	BLNK, SLP65	Disorders involving the immune mechanism, Hypogammaglobulinemia, unspecified
Goh et al	251.2	240800	600509	ABCC8, SUR, PHHI, SUR1	Other disorders of pancreatic internal secretion, Hypoglycemia, unspecified
Goh et al	251.2	256450	600509	ABCC8, SUR, PHHI, SUR1	Other disorders of pancreatic internal secretion, Hypoglycemia, unspecified
Goh et al	253.4	-	152780	LHB	Disorders of the pituitary gland and its hypothalamic control, Other anterior pituitary disorders
Goh et al	253.4	146110	604161	GPR54	Disorders of the pituitary gland and its hypothalamic control, Other anterior pituitary disorders
Goh et al	253.4	146110	608137	NELF	Disorders of the pituitary gland and its hypothalamic control, Other anterior pituitary disorders
Goh et al	253.4	-	138850	GNRHR, LHRHR	Disorders of the pituitary gland and its hypothalamic control, Other anterior pituitary disorders
Goh et al	253.4	-	152790	LHCGR	Disorders of the pituitary gland and its hypothalamic control, Other anterior pituitary disorders
Goh et al	285.8	-	140100	HP	Other and unspecified anemias, Other specified anemias
Goh et al	359.3	170400	114208	CACNA1S, CACNL1A3, CCHL1A3	Muscular dystrophies and other myopathies, Periodic paralysis
Goh et al	359.3	170400	604433	KCNE3, HOKPP	Muscular dystrophies and other myopathies, Periodic paralysis
Goh et al	359.3	170400	603967	SCN4A, HYPP, NAC1A	Muscular dystrophies and other myopathies, Periodic paralysis
Goh et al	275.2	154020	601814	FXYD2, ATP1G1, HOMG2	Disorders of mineral metabolism, Disorders of magnesium metabolism
Goh et al	275.2	248250	603959	CLDN16, PCLN1	Disorders of mineral metabolism, Disorders of magnesium metabolism
Goh et al	275.2	602014	607009	TRPM6, CHAK2	Disorders of mineral metabolism, Disorders of magnesium metabolism
Goh et al	252.1	-	168450	PTH	Disorders of parathyroid gland, Hypoparathyroidism
Goh et al	252.1	-	168450	PTH	Disorders of parathyroid gland, Hypoparathyroidism
Goh et al	252.1	146200	603716	GCMB	Disorders of parathyroid gland, Hypoparathyroidism
Goh et al	252.1	241410	604934	TBCE, KCS, KCS1, HRD	Disorders of parathyroid gland, Hypoparathyroidism
Goh et al	252.1	146255	131320	GATA3, HDR	Disorders of parathyroid gland, Hypoparathyroidism
Goh et al	275.3	241510	171760	ALPL, HOPS, TNSALP	Disorders of mineral metabolism, Disorders of phosphorus metabolism
Goh et al	275.3	241500	171760	ALPL, HOPS, TNSALP	Disorders of mineral metabolism, Disorders of phosphorus metabolism
Goh et al	275.3	-	300008	CLCN5, CLCK2, NPHL2, DENTS	Disorders of mineral metabolism, Disorders of phosphorus metabolism
Goh et al	275.3	307800	300550	PHEX, HYP, HPDR1	Disorders of mineral metabolism, Disorders of phosphorus metabolism
Goh et al	270	193100	605380	FGF23, ADHR, HPDR2, PHPTC	Disorders of amino-acid transport and metabolism
Goh et al	520.4	608563	606585	ENAM	Disorders of tooth development and eruption, Disturbances of tooth formation
Goh et al	746.7	241550	121014	GJA1, CX43, ODDD, SDTY3, ODOD	Other congenital anomalies of heart, Hypoplastic left heart syndrome
Goh et al	286.3	-	176930	F2	Coagulation defects, Congenital deficiency of other clotting factors
Goh et al	244.9	140300	123890	CTLA4	Acquired hypothyroidism, Unspecified hypothyroidism
Goh et al	244.9	274400	601843	SLC5A5, NIS	Acquired hypothyroidism, Unspecified hypothyroidism
Goh et al	244.9	607200	606759	DUOX2, THOX2	Acquired hypothyroidism, Unspecified hypothyroidism
Goh et al	244.9	218700	167415	PAX8	Acquired hypothyroidism, Unspecified hypothyroidism
Goh et al	244.9	275200	603372	TSHR	Acquired hypothyroidism, Unspecified hypothyroidism
Goh et al	244.9	-	188450	TG, AITD3	Acquired hypothyroidism, Unspecified hypothyroidism
Goh et al	244.9	-	188540	TSHB	Acquired hypothyroidism, Unspecified hypothyroidism
Goh et al	244.9	-	603372	TSHR	Acquired hypothyroidism, Unspecified hypothyroidism
Goh et al	704.09	601553	114021	CDH3, CDHP, PCAD, HJMD	Diseases of hair and hair follicles, Other
Goh et al	704.09	607903	607892	DSG4, LAH	Diseases of hair and hair follicles, Other
Goh et al	704.09	607823	601618	SOX18, HLTS	Diseases of hair and hair follicles, Other
Goh et al	704.09	146520	602593	CDSN, HTSS	Diseases of hair and hair follicles, Other
Goh et al	790.6	220150	607096	SLC22A12, OAT4L, URAT1	Nonspecific findings on examination of blood, Other abnormal blood chemistry
Goh et al	757.39	602540	121011	GJB2, CX26, DFNB1, PPK, DFNA3, KID, HID	Congenital anomalies of the integument, Other
Goh et al	757.1	242100	190195	TGM1, ICR2, LI1	Congenital anomalies of the integument, Ichthyosis congenita
Goh et al	757.1	242100	603741	ALOX12B	Congenital anomalies of the integument, Ichthyosis congenita
Goh et al	757.1	242100	607206	ALOXE3	Congenital anomalies of the integument, Ichthyosis congenita
Goh et al	757.1	146800	600194	KRT2A, KRT2E	Congenital anomalies of the integument, Ichthyosis congenita
Goh et al	757.1	-	609383	ICHYN	Congenital anomalies of the integument, Ichthyosis congenita
Goh et al	757.1	607602	148080	KRT10	Congenital anomalies of the integument, Ichthyosis congenita
Goh et al	757.1	242500	607800	ABCA12, ICR2B, LI2	Congenital anomalies of the integument, Ichthyosis congenita
Goh et al	757.1	146590	139350	KRT1	Congenital anomalies of the integument, Ichthyosis congenita
Goh et al	757.1	601277	607800	ABCA12, ICR2B, LI2	Congenital anomalies of the integument, Ichthyosis congenita
Goh et al	757.1	242300	190195	TGM1, ICR2, LI1	Congenital anomalies of the integument, Ichthyosis congenita
Goh et al	757.1	-	308100	STS, ARSC1, ARSC, SSDD	Congenital anomalies of the integument, Ichthyosis congenita
Goh et al	279.03	-	147110	IGHG2	Disorders involving the immune mechanism, Other selective immunoglobulin deficiencies
Goh et al	583.9	-	146760	FCGR1A, IGFR1, CD64	Nephritis and nephropathy, not specified as acute or chronic, With unspecified pathological lesion in kidney
Goh et al	279.3	-	186830	CD3E	Disorders involving the immune mechanism, Unspecified immunity deficiency
Goh et al	279.3	-	186740	CD3G	Disorders involving the immune mechanism, Unspecified immunity deficiency
Goh et al	279.3	605258	605257	AICDA, AID, HIGM2	Disorders involving the immune mechanism, Unspecified immunity deficiency
Goh et al	279.3	606843	109535	TNFRSF5, CD40	Disorders involving the immune mechanism, Unspecified immunity deficiency
Goh et al	279.3	608106	191525	UNG, DGU, HIGM4	Disorders involving the immune mechanism, Unspecified immunity deficiency
Goh et al	279.3	308230	300386	TNFSF5, CD40LG, HIGM1, IGM	Disorders involving the immune mechanism, Unspecified immunity deficiency
Goh et al	279.01	609529	604907	TNFRSF14B, TACI	Disorders involving the immune mechanism, Selective IgA immunodeficiency
Goh et al	359.9	605637	160740	MYH2	Muscular dystrophies and other myopathies, Myopathy, unspecified
Goh et al	359.9	600737	603824	GNE, GLCNE, IBM2, DMRV, NM	Muscular dystrophies and other myopathies, Myopathy, unspecified
Goh et al	359.9	167320	601023	VCP, IBMPFD	Muscular dystrophies and other myopathies, Myopathy, unspecified
Goh et al	757.33	308300	300248	IKBKG, NEMO, FIP3, IP2	Congenital anomalies of the integument, Congenital pigmentary anomalies of skin
Goh et al	345.6	308350	300382	ARX, ISSX, PRTS, MRXS1, MRX36, MRX54	Epilepsy and recurrent seizures, Infantile spasms
Goh et al	759.89	-	313430	SOX3, MRGH	Other and unspecified congenital anomalies, Other
Goh et al	780.52	-	137192	GABRB3	General symptoms, Insomnia, unspecified
Goh et al	780.52	600072	176640	PRNP, PRIP	General symptoms, Insomnia, unspecified
Goh et al	277.7	604367	601487	PPARG, PPARG1, PPARG2	Other and unspecified disorders of metabolism, Dysmetabolic syndrome X
Goh et al	277.7	604367	600917	PPP1R3A, PPP1R3	Other and unspecified disorders of metabolism, Dysmetabolic syndrome X
Goh et al	277.7	-	176885	PTPN1, PTP1B	Other and unspecified disorders of metabolism, Dysmetabolic syndrome X
Goh et al	722.9	603932	120260	COL9A2, EDM2	Intervertebral disc disorders, Other and unspecified disc disorder
Goh et al	722.9	603932	120270	COL9A3, EDM3, IDD	Intervertebral disc disorders, Other and unspecified disc disorder
Goh et al	764.9	-	147370	IGF1R	Slow fetal growth and fetal malnutrition, Fetal growth retardation, unspecified
Goh et al	764.9	-	147470	IGF2	Slow fetal growth and fetal malnutrition, Fetal growth retardation, unspecified
Goh et al	281	261000	609342	GIF, IF	Other deficiency anemias
Goh et al	743.46	601631	601090	FOXC1, FKHL7, FREAC3	Congenital anomalies of eye, Other specified anomalies of iris and ciliary body
Goh et al	743.46	137600	601542	PITX2, IDG2, RIEG1, RGS, IGDS2	Congenital anomalies of eye, Other specified anomalies of iris and ciliary body
Goh et al	743.46	-	601090	FOXC1, FKHL7, FREAC3	Congenital anomalies of eye, Other specified anomalies of iris and ciliary body
Goh et al	285.9	-	190000	TF	Other and unspecified anemias, Anemia, unspecified
Goh et al	285.9	-	134770	FTH1, FTHL6	Other and unspecified anemias, Anemia, unspecified
Goh et al	253.3	-	139250	GH1, GHN	Disorders of the pituitary gland and its hypothalamic control, Pituitary dwarfism
Goh et al	276.2	243500	607036	IVD	Disorders of fluid, electrolyte, and acid-base balance, Acidosis
Goh et al	756	123150	136350	FGFR1, FLT2, KAL2	Other congenital musculoskeletal anomalies
Goh et al	756	123150	176943	FGFR2, BEK, CFD1, JWS	Other congenital musculoskeletal anomalies
Goh et al	363.05	311150	300356	TIMM8A, DFN1, DDP, MTS, DDP1	Chorioretinal inflammations, scars, and other disorders of choroid, Focal retinitis and retinochoroiditis, juxtapapillary
Goh et al	426.82	220400	176261	KCNE1, JLNS, LQT5	Conduction disorders, Long QT syndrome
Goh et al	426.82	220400	607542	KCNQ1, KCNA9, LQT1, KVLQT1, ATFB1	Conduction disorders, Long QT syndrome
Goh et al	759.89	213300	607100	NPHP1, NPH1, SLSN1	Other and unspecified congenital anomalies, Other
Goh et al	759.89	608629	608894	AHI1	Other and unspecified congenital anomalies, Other
Goh et al	319	309590	300032	ATRX, XH2, XNP, MRXS3, SHS	Unspecified mental retardation
Goh et al	448	175050	600993	MADH4, DPC4, SMAD4, JIP	Disease of capillaries
Goh et al	788.69	-	147910	KLK1, KLKR	Symptoms involving urinary system, Other
Goh et al	253.4	147950	136350	FGFR1, FLT2, KAL2	Disorders of the pituitary gland and its hypothalamic control, Other anterior pituitary disorders
Goh et al	253.4	-	308700	KAL1, KMS, ADMLX	Disorders of the pituitary gland and its hypothalamic control, Other anterior pituitary disorders
Goh et al	176.9	148000	147620	IL6, IFNB2, BSF2	Kaposi's sarcoma, Unspecified
Goh et al	759.3	244400	603339	DNAH11, DNAHC11	Other and unspecified congenital anomalies, Situs inversus
Goh et al	759.3	244400	603335	DNAH5, HL1, PCD, CILD3	Other and unspecified congenital anomalies, Situs inversus
Goh et al	759.3	244400	604366	DNAI1, CILD1, ICS, PCD	Other and unspecified congenital anomalies, Situs inversus
Goh et al	628.2	244460	604934	TBCE, KCS, KCS1, HRD	Infertility, female, Of tubal origin
Goh et al	370.9	148190	607108	PAX6, AN2, MGDA	Keratitis, Unspecified keratitis
Goh et al	757.1	148210	121011	GJB2, CX26, DFNB1, PPK, DFNA3, KID, HID	Congenital anomalies of the integument, Ichthyosis congenita
Goh et al	371.6	148300	605020	VSX1, RINX, PPCD, PPD, KTCN	Corneal opacity and other disorders of cornea, Keratoconus
Goh et al	757.39	148350	121011	GJB2, CX26, DFNB1, PPK, DFNA3, KID, HID	Congenital anomalies of the integument, Other
Goh et al	276.2	-	245050	SCOT, OXCT	Disorders of fluid, electrolyte, and acid-base balance, Acidosis
Goh et al	746.02	245150	154870	MGP, NTI	Other congenital anomalies of heart, Stenosis, congenital
Goh et al	709.09	173650	607900	KIND1, URP1, C20orf42	Other disorders of skin and subcutaneous tissue, Other
Goh et al	759.89	149000	608464	VG5Q, HUS84971, FLJ10283	Other and unspecified congenital anomalies, Other
Goh et al	733.9	156550	120140	COL2A1	Other disorders of bone and cartilage, Other and unspecified disorders of bone and cartilage
Goh et al	361.9	267750	120328	COL18A1, KNO	Retinal detachments and defects, Unspecified retinal detachment
Goh et al	330	245200	606890	GALC	Cerebral degenerations usually manifest in childhood
Goh et al	277.85	236792	609584	L2HGDH, C14orf160	Other and unspecified disorders of metabolism, Disorders of fatty acid oxidation
Goh et al	271.3	-	150100	LDHB	Disorders of carbohydrate transport and metabolism, Intestinal disaccharidase deficiencies and disaccharide malabsorption
Goh et al	271.3	245349	608769	PDX1	Disorders of carbohydrate transport and metabolism, Intestinal disaccharidase deficiencies and disaccharide malabsorption
Goh et al	756.59	249700	312865	SHOX, GCFX, SS, PHOG	Other congenital musculoskeletal anomalies, Other
Goh et al	756.59	249700	400020	SHOXY	Other congenital musculoskeletal anomalies, Other
Goh et al	253.3	262500	600946	GHR	Disorders of the pituitary gland and its hypothalamic control, Pituitary dwarfism
Goh et al	277.85	-	600890	HADHA, MTPA	Other and unspecified disorders of metabolism, Disorders of fatty acid oxidation
Goh et al	984.9	-	125270	ALAD	Toxic effect of lead and its compounds (including fumes), Unspecified lead compound
Goh et al	362.76	204000	604210	CRB1, RP12	Other retinal disorders, Dystrophies primarily involving the retinal pigment epithelium
Goh et al	362.76	204000	602225	CRX, CORD2, CRD	Other retinal disorders, Dystrophies primarily involving the retinal pigment epithelium
Goh et al	362.76	204000	605446	RPGRIP1, LCA6, CORD9	Other retinal disorders, Dystrophies primarily involving the retinal pigment epithelium
Goh et al	362.76	204100	180069	RPE65, RP20	Other retinal disorders, Dystrophies primarily involving the retinal pigment epithelium
Goh et al	362.76	604393	604392	AIPL1, LCA4	Other retinal disorders, Dystrophies primarily involving the retinal pigment epithelium
Goh et al	362.76	204000	600179	GUCY2D, GUC2D, LCA1, CORD6	Other retinal disorders, Dystrophies primarily involving the retinal pigment epithelium
Goh et al	362.76	604232	608830	RDH12, LCA3	Other retinal disorders, Dystrophies primarily involving the retinal pigment epithelium
Goh et al	756.1	-	602730	ACVR2B	Other congenital musculoskeletal anomalies, Anomalies of spine
Goh et al	756.1	-	601877	EBAF, TGFB4, LEFTY2, LEFTA, LEFTYA	Other congenital musculoskeletal anomalies, Anomalies of spine
Goh et al	425.4	604169	601239	DTNA, D18S892E, DRP3, LVNC1	Cardiomyopathy, Other primary cardiomyopathies
Goh et al	425.4	606617	601239	DTNA, D18S892E, DRP3, LVNC1	Cardiomyopathy, Other primary cardiomyopathies
Goh et al	482.84	608556	603031	TLR5, TIL3	Other bacterial pneumonia, Legionnaires' disease
Goh et al	330.8	256000	603647	BCS1L, FLNMS, GRACILE	Cerebral degenerations usually manifest in childhood, Other specified cerebral degenerations in childhood
Goh et al	330.8	256000	238331	DLD, LAD, PHE3	Cerebral degenerations usually manifest in childhood, Other specified cerebral degenerations in childhood
Goh et al	330.8	256000	603846	NDUFS3	Cerebral degenerations usually manifest in childhood, Other specified cerebral degenerations in childhood
Goh et al	330.8	256000	602694	NDUFS4, AQDQ	Cerebral degenerations usually manifest in childhood, Other specified cerebral degenerations in childhood
Goh et al	330.8	256000	601825	NDUFS7, PSST	Cerebral degenerations usually manifest in childhood, Other specified cerebral degenerations in childhood
Goh et al	330.8	256000	602141	NDUFS8	Cerebral degenerations usually manifest in childhood, Other specified cerebral degenerations in childhood
Goh et al	330.8	256000	161015	NDUFV1, UQOR1	Cerebral degenerations usually manifest in childhood, Other specified cerebral degenerations in childhood
Goh et al	330.8	256000	600857	SDHA, SDH2, SDHF	Cerebral degenerations usually manifest in childhood, Other specified cerebral degenerations in childhood
Goh et al	330.8	256000	185620	SURF1	Cerebral degenerations usually manifest in childhood, Other specified cerebral degenerations in childhood
Goh et al	330.8	256000	603646	COX15	Cerebral degenerations usually manifest in childhood, Other specified cerebral degenerations in childhood
Goh et al	330.8	220111	607544	LRPPRC, LRP130, LSFC	Cerebral degenerations usually manifest in childhood, Other specified cerebral degenerations in childhood
Goh et al	330.8	308930	312170	PDHA1, PHE1A	Cerebral degenerations usually manifest in childhood, Other specified cerebral degenerations in childhood
Goh et al	238.1	605839	136850	FH	Neoplasm of uncertain behavior of other and unspecified sites and tissues, Connective and other soft tissue
Goh et al	238.1	308940	303631	COL4A6	Neoplasm of uncertain behavior of other and unspecified sites and tissues, Connective and other soft tissue
Goh et al	709.09	151100	176876	PTPN11, PTP2C, SHP2, NS1	Other disorders of skin and subcutaneous tissue, Other
Goh et al	259.8	246200	147670	INSR	Other endocrine disorders, Other specified endocrine disorders
Goh et al	30.9	607572	602544	PRKN, PARK2, PDJ	Leprosy, Leprosy, unspecified
Goh et al	756.59	127300	312865	SHOX, GCFX, SS, PHOG	Other congenital musculoskeletal anomalies, Other
Goh et al	756.59	127300	400020	SHOXY	Other congenital musculoskeletal anomalies, Other
Goh et al	277.2	300322	308000	HPRT1, HPRT	Other and unspecified disorders of metabolism, Other disorders of purine and pyrimidine metabolism
Goh et al	208.9	-	187040	TAL1, TCL5, SCL	Leukemia of unspecified cell type, Unspecified leukemia
Goh et al	208.9	-	186855	TAL2	Leukemia of unspecified cell type, Unspecified leukemia
Goh et al	208.9	-	136351	FLT3	Leukemia of unspecified cell type, Unspecified leukemia
Goh et al	208.9	-	602667	NBS1, NBS	Leukemia of unspecified cell type, Unspecified leukemia
Goh et al	208.9	-	603023	ZNFN1A1, IK1, LYF1	Leukemia of unspecified cell type, Unspecified leukemia
Goh et al	208.9	-	142981	HOXD4, HOX4B	Leukemia of unspecified cell type, Unspecified leukemia
Goh et al	208.9	-	151410	BCR, CML, PHL, ALL	Leukemia of unspecified cell type, Unspecified leukemia
Goh et al	208.9	-	126110	ARNT	Leukemia of unspecified cell type, Unspecified leukemia
Goh et al	208.9	-	190070	KRAS2, RASK2	Leukemia of unspecified cell type, Unspecified leukemia
Goh et al	208.9	601626	600358	GMPS	Leukemia of unspecified cell type, Unspecified leukemia
Goh et al	208.9	601626	602409	AF10	Leukemia of unspecified cell type, Unspecified leukemia
Goh et al	208.9	601626	604763	ARHGEF12, LARG, KIAA0382	Leukemia of unspecified cell type, Unspecified leukemia
Goh et al	208.9	601626	603025	CALM, CLTH	Leukemia of unspecified cell type, Unspecified leukemia
Goh et al	208.9	601626	116897	CEBPA, CEBP	Leukemia of unspecified cell type, Unspecified leukemia
Goh et al	208.9	601626	604332	CHIC2, BTL	Leukemia of unspecified cell type, Unspecified leukemia
Goh et al	208.9	601626	136351	FLT3	Leukemia of unspecified cell type, Unspecified leukemia
Goh et al	208.9	601626	164920	KIT, PBT	Leukemia of unspecified cell type, Unspecified leukemia
Goh et al	208.9	601626	600700	LPP	Leukemia of unspecified cell type, Unspecified leukemia
Goh et al	208.9	601626	164040	NPM1	Leukemia of unspecified cell type, Unspecified leukemia
Goh et al	208.9	601626	114350	NUP214, D9S46E, CAN, CAIN	Leukemia of unspecified cell type, Unspecified leukemia
Goh et al	208.9	601626	151385	RUNX1, CBFA2, AML1	Leukemia of unspecified cell type, Unspecified leukemia
Goh et al	208.9	601626	607083	WHSC1L1, NSD3	Leukemia of unspecified cell type, Unspecified leukemia
Goh et al	208.9	-	136351	FLT3	Leukemia of unspecified cell type, Unspecified leukemia
Goh et al	208.9	-	604684	AF1Q	Leukemia of unspecified cell type, Unspecified leukemia
Goh et al	208.9	-	164040	NPM1	Leukemia of unspecified cell type, Unspecified leukemia
Goh et al	208.9	-	164009	NUMA1	Leukemia of unspecified cell type, Unspecified leukemia
Goh et al	208.9	-	176797	ZNF145, PLZF	Leukemia of unspecified cell type, Unspecified leukemia
Goh et al	208.9	-	102578	PML, MYL	Leukemia of unspecified cell type, Unspecified leukemia
Goh et al	208.9	-	604260	STAT5B	Leukemia of unspecified cell type, Unspecified leukemia
Goh et al	208.9	-	602409	AF10	Leukemia of unspecified cell type, Unspecified leukemia
Goh et al	208.9	-	603025	CALM, CLTH	Leukemia of unspecified cell type, Unspecified leukemia
Goh et al	208.9	151400	609351	ARL11, ARLTS1	Leukemia of unspecified cell type, Unspecified leukemia
Goh et al	208.9	151400	602566	P2RX7, P2X7	Leukemia of unspecified cell type, Unspecified leukemia
Goh et al	208.9	608232	151410	BCR, CML, PHL, ALL	Leukemia of unspecified cell type, Unspecified leukemia
Goh et al	208.9	607785	605370	GRAF	Leukemia of unspecified cell type, Unspecified leukemia
Goh et al	208.9	607785	162200	NF1, VRNF, WSS, NFNS	Leukemia of unspecified cell type, Unspecified leukemia
Goh et al	208.9	607785	176876	PTPN11, PTP2C, SHP2, NS1	Leukemia of unspecified cell type, Unspecified leukemia
Goh et al	208.9	-	151430	BCL2	Leukemia of unspecified cell type, Unspecified leukemia
Goh et al	208.9	151400	168461	CCND1, PRAD1, BCL1	Leukemia of unspecified cell type, Unspecified leukemia
Goh et al	208.9	-	186880	TCRA	Leukemia of unspecified cell type, Unspecified leukemia
Goh et al	208.9	190685	305371	GATA1, GF1, ERYF1, NFE1	Leukemia of unspecified cell type, Unspecified leukemia
Goh et al	208.9	190685	305371	GATA1, GF1, ERYF1, NFE1	Leukemia of unspecified cell type, Unspecified leukemia
Goh et al	208.9	-	189980	ABL1	Leukemia of unspecified cell type, Unspecified leukemia
Goh et al	208.9	-	125860	NQO1, DIA4, NMOR1	Leukemia of unspecified cell type, Unspecified leukemia
Goh et al	208.9	-	114350	NUP214, D9S46E, CAN, CAIN	Leukemia of unspecified cell type, Unspecified leukemia
Goh et al	288.6	116920	600065	ITGB2, CD18, LCAMB, LAD	Diseases of white blood cells, Elevated white blood cell count
Goh et al	323.9	603896	606686	EIF2B1, EIF2BA	Encephalitis, myelitis, and encephalomyelitis, Unspecified cause of encephalitis, myelitis, and encephalomyelitis
Goh et al	323.9	603896	606454	EIF2B2	Encephalitis, myelitis, and encephalomyelitis, Unspecified cause of encephalitis, myelitis, and encephalomyelitis
Goh et al	323.9	603896	606273	EIF2B3	Encephalitis, myelitis, and encephalomyelitis, Unspecified cause of encephalitis, myelitis, and encephalomyelitis
Goh et al	323.9	603896	603945	EIF2B5, LVWM, CACH, CLE	Encephalitis, myelitis, and encephalomyelitis, Unspecified cause of encephalitis, myelitis, and encephalomyelitis
Goh et al	323.9	603896	606687	EIF2B4	Encephalitis, myelitis, and encephalomyelitis, Unspecified cause of encephalitis, myelitis, and encephalomyelitis
Goh et al	183	-	152790	LHCGR	Malignant neoplasm of ovary and other uterine adnexa
Goh et al	348.8	-	601728	PTEN, MMAC1	Other conditions of brain, Other conditions of brain
Goh et al	255.1	177200	600760	SCNN1B	Disorders of adrenal glands, Hyperaldosteronism
Goh et al	255.1	177200	600761	SCNN1G, PHA1	Disorders of adrenal glands, Hyperaldosteronism
Goh et al	V84.01	151623	600160	CDKN2A, MTS1, P16, MLM, CMM2	Genetic susceptibility to disease, Genetic susceptibility to malignant neoplasm of breast
Goh et al	V84.01	151623	191170	TP53, P53, LFS1	Genetic susceptibility to disease, Genetic susceptibility to malignant neoplasm of breast
Goh et al	V84.01	609265	604373	CHEK2, RAD53, CHK2, CDS1, LFS2	Genetic susceptibility to disease, Genetic susceptibility to malignant neoplasm of breast
Goh et al	755.5	603543	603273	TP73L, TP63, KET, EEC3, SHFM4, LMS, RHS	Other congenital anomalies of limbs, Other anomalies of upper limb, including shoulder girdle
Goh et al	272.6	608594	603100	AGPAT2, LPAAB, BSCL, BSCL1	Disorders of lipoid metabolism, Lipodystrophy
Goh et al	272.6	269700	606158	BSCL2, SPG17	Disorders of lipoid metabolism, Lipodystrophy
Goh et al	272.6	151660	150330	LMNA, LMN1, EMD2, FPLD, CMD1A, HGPS, LGMD1B	Disorders of lipoid metabolism, Lipodystrophy
Goh et al	272.6	151660	601487	PPARG, PPARG1, PPARG2	Disorders of lipoid metabolism, Lipodystrophy
Goh et al	272.6	-	604517	PPARGC1A, PPARGC1	Disorders of lipoid metabolism, Lipodystrophy
Goh et al	255.8	201710	600617	STAR	Disorders of adrenal glands, Other specified disorders of adrenal glands
Goh et al	255.8	201710	118485	CYP11A, P450SCC	Disorders of adrenal glands, Other specified disorders of adrenal glands
Goh et al	272.8	247100	602201	ECM1	Disorders of lipoid metabolism, Other disorders of lipoid metabolism
Goh et al	214.9	-	600698	HMGA2, HMGIC, BABL, LIPO	Lipoma, Lipoma, unspecified site
Goh et al	214.9	-	600700	LPP	Lipoma, Lipoma, unspecified site
Goh et al	214.9	-	131100	MEN1	Lipoma, Lipoma, unspecified site
Goh et al	214.9	151900	600698	HMGA2, HMGIC, BABL, LIPO	Lipoma, Lipoma, unspecified site
Goh et al	272.5	-	238600	LPL, LIPD	Disorders of lipoid metabolism, Lipoprotein deficiencies
Goh et al	742.2	607432	601545	PAFAH1B1, LIS1	Other congenital anomalies of nervous system, Reduction deformities of brain
Goh et al	742.2	257320	600514	RELN, RL	Other congenital anomalies of nervous system, Reduction deformities of brain
Goh et al	742.2	300067	300121	DCX, DBCN, LISX	Other congenital anomalies of nervous system, Reduction deformities of brain
Goh et al	742.2	300215	300382	ARX, ISSX, PRTS, MRXS1, MRX36, MRX54	Other congenital anomalies of nervous system, Reduction deformities of brain
Goh et al	27	-	192090	CDH1, UVO	Other zoonotic bacterial diseases
Goh et al	441.9	609192	190181	TGFBR1	Aortic aneurysm and dissection, Aortic aneurysm of unspecified site without mention of rupture
Goh et al	441.9	609192	190182	TGFBR2, HNPCC6	Aortic aneurysm and dissection, Aortic aneurysm of unspecified site without mention of rupture
Goh et al	426.82	192500	607542	KCNQ1, KCNA9, LQT1, KVLQT1, ATFB1	Conduction disorders, Long QT syndrome
Goh et al	426.82	-	152427	KCNH2, LQT2, HERG	Conduction disorders, Long QT syndrome
Goh et al	426.82	603830	600163	SCN5A, LQT3, IVF, HB1, SSS1	Conduction disorders, Long QT syndrome
Goh et al	426.82	600919	106410	ANK2, LQT4	Conduction disorders, Long QT syndrome
Goh et al	426.82	-	176261	KCNE1, JLNS, LQT5	Conduction disorders, Long QT syndrome
Goh et al	426.82	-	603796	KCNE2, MIRP1, LQT6	Conduction disorders, Long QT syndrome
Goh et al	426.82	170390	600681	KCNJ2, HHIRK1, KIR2.1, IRK1, LQT7	Conduction disorders, Long QT syndrome
Goh et al	335.2	607641	601143	DCTN1	Anterior horn cell disease, Motor neuron disease
Goh et al	270.8	309000	300535	OCRL, LOCR, OCRL1, NPHL2	Disorders of amino-acid transport and metabolism, Other specified disorders of amino-acid metabolism
Goh et al	401.9	-	124080	CYP11B2	Essential hypertension, Unspecified
Goh et al	722.73	603932	603489	CILP	Intervertebral disc disorders, Lumbar region
Goh et al	162.9	211980	190070	KRAS2, RASK2	Malignant neoplasm of trachea, bronchus, and lung, Bronchus and lung, unspecified
Goh et al	162.9	211980	603113	PPP2R1B	Malignant neoplasm of trachea, bronchus, and lung, Bronchus and lung, unspecified
Goh et al	162.9	211980	602631	SLC22A1L, BWSCR1A, IMPT1	Malignant neoplasm of trachea, bronchus, and lung, Bronchus and lung, unspecified
Goh et al	162.9	211980	191195	MAP3K8, COT, EST, TPL2	Malignant neoplasm of trachea, bronchus, and lung, Bronchus and lung, unspecified
Goh et al	695.4	-	146790	FCGR2A, IGFR2, CD32	Erythematous conditions, Lupus erythematosus
Goh et al	518.89	606690	605284	TSC1, LAM	Other diseases of lung, Other diseases of lung, not elsewhere classified
Goh et al	518.89	606690	191092	TSC2, LAM	Other diseases of lung, Other diseases of lung, not elsewhere classified
Goh et al	457.1	153000	602402	FOXC2, FKHL14, MFH1	Noninfectious disorders of lymphatic channels, Other lymphedema
Goh et al	457.1	153400	602402	FOXC2, FKHL14, MFH1	Noninfectious disorders of lymphatic channels, Other lymphedema
Goh et al	457.1	-	602402	FOXC2, FKHL14, MFH1	Noninfectious disorders of lymphatic channels, Other lymphedema
Goh et al	457.1	153100	136352	FLT4, VEGFR3, PCL	Noninfectious disorders of lymphatic channels, Other lymphedema
Goh et al	457.1	153200	602402	FOXC2, FKHL14, MFH1	Noninfectious disorders of lymphatic channels, Other lymphedema
Goh et al	202.8	-	179502	RAP1GDS1	Other malignant neoplasms of lymphoid and histiocytic tissue, Other lymphomas
Goh et al	202.8	-	607585	ATM, ATA, AT1	Other malignant neoplasms of lymphoid and histiocytic tissue, Other lymphomas
Goh et al	202.8	-	601889	BCL8	Other malignant neoplasms of lymphoid and histiocytic tissue, Other lymphomas
Goh et al	202.8	-	603517	BCL10	Other malignant neoplasms of lymphoid and histiocytic tissue, Other lymphomas
Goh et al	202.8	-	603517	BCL10	Other malignant neoplasms of lymphoid and histiocytic tissue, Other lymphomas
Goh et al	202.8	-	607585	ATM, ATA, AT1	Other malignant neoplasms of lymphoid and histiocytic tissue, Other lymphomas
Goh et al	202.8	-	604289	RAD54B	Other malignant neoplasms of lymphoid and histiocytic tissue, Other lymphomas
Goh et al	202.8	-	603615	RAD54L, HR54, HRAD54	Other malignant neoplasms of lymphoid and histiocytic tissue, Other lymphomas
Goh et al	202.8	-	604590	FCGR2B, CD32	Other malignant neoplasms of lymphoid and histiocytic tissue, Other lymphomas
Goh et al	202.8	-	602686	MAD1L1, TXBP181	Other malignant neoplasms of lymphoid and histiocytic tissue, Other lymphomas
Goh et al	202.8	-	609309	MSH2, COCA1, FCC1, HNPCC1	Other malignant neoplasms of lymphoid and histiocytic tissue, Other lymphomas
Goh et al	202.8	308240	300490	SH2D1A, LYP, IMD5, XLP, XLPD	Other malignant neoplasms of lymphoid and histiocytic tissue, Other lymphomas
Goh et al	V84.01	114400	609309	MSH2, COCA1, FCC1, HNPCC1	Genetic susceptibility to disease, Genetic susceptibility to malignant neoplasm of breast
Goh et al	270.7	222700	603593	SLC7A7, LPI	Disorders of amino-acid transport and metabolism, Other disturbances of straight-chain amino-acid metabolism
Goh et al	334.8	109150	607047	ATXN3, MJD, SCA3	Spinocerebellar disease, Other spinocerebellar diseases
Goh et al	281.9	153550	147575	IRF1, MAR	Other deficiency anemias, Unspecified deficiency anemia
Goh et al	362.7	217800	605294	CHST6, MCDC1	Other retinal disorders, Hereditary retinal dystrophies
Goh et al	362.5	603075	134370	HF1, CFH, HUS	Other retinal disorders, Degeneration of macula and posterior pole
Goh et al	362.5	603075	608548	HMCN1, FBLN6, FIBL6	Other retinal disorders, Degeneration of macula and posterior pole
Goh et al	362.5	608895	604580	FBLN5, ARMD3	Other retinal disorders, Degeneration of macula and posterior pole
Goh et al	362.5	248200	605080	CNGB3, ACHM3	Other retinal disorders, Degeneration of macula and posterior pole
Goh et al	362.5	-	312610	RPGR, RP3, CRD, RP15, COD1	Other retinal disorders, Degeneration of macula and posterior pole
Goh et al	362.7	-	179605	RDS, RP7, PRPH2, PRPH, AVMD, AOFMD	Other retinal disorders, Hereditary retinal dystrophies
Goh et al	362.7	153800	601691	ABCA4, ABCR, STGD1, FFM, RP19	Other retinal disorders, Hereditary retinal dystrophies
Goh et al	362.7	600110	605512	ELOVL4, ADMD, STGD2, STGD3	Other retinal disorders, Hereditary retinal dystrophies
Goh et al	362.7	608161	179605	RDS, RP7, PRPH2, PRPH, AVMD, AOFMD	Other retinal disorders, Hereditary retinal dystrophies
Goh et al	362.7	153700	607854	VMD2	Other retinal disorders, Hereditary retinal dystrophies
Goh et al	362.55	153870	607854	VMD2	Other retinal disorders, Toxic maculopathy
Goh et al	296.3	608616	602623	FKBP5, FKBP51	Episodic mood disorders, Major depressive disorder, recurrent episode
Goh et al	84.6	248310	173510	CD36	Malaria, Malaria, unspecified
Goh et al	84.6	248310	173510	CD36	Malaria, Malaria, unspecified
Goh et al	84.6	-	147840	ICAM1	Malaria, Malaria, unspecified
Goh et al	84.6	-	191160	TNF, TNFA	Malaria, Malaria, unspecified
Goh et al	84.6	248310	110750	GYPC, GE, GPC	Malaria, Malaria, unspecified
Goh et al	84.6	248310	163730	NOS2A, NOS2	Malaria, Malaria, unspecified
Goh et al	780.99	145600	180901	RYR1, MHS, CCO	General symptoms, Other general symptoms
Goh et al	780.99	601887	114208	CACNA1S, CACNL1A3, CCHL1A3	General symptoms, Other general symptoms
Goh et al	277.9	248360	606761	MLYCD, MCD	Other and unspecified disorders of metabolism, Unspecified disorder of metabolism
Goh et al	207.8	-	604860	MALT1, MLT	Other specified leukemia, Other specified leukemia
Goh et al	526.89	608612	606480	ZMPSTE24, FACE1, STE24, MADB	Diseases of the jaws, Other
Goh et al	271.8	248500	609458	MAN2B1, MANB	Disorders of carbohydrate transport and metabolism, Other specified disorders of carbohydrate transport and metabolism
Goh et al	271.8	248510	609489	MANBA, MANB1	Disorders of carbohydrate transport and metabolism, Other specified disorders of carbohydrate transport and metabolism
Goh et al	270.3	248600	608348	BCKDHA, MSUD1	Disorders of amino-acid transport and metabolism, Disturbances of branched-chain amino-acid metabolism
Goh et al	270.3	-	248611	BCKDHB, E1B	Disorders of amino-acid transport and metabolism, Disturbances of branched-chain amino-acid metabolism
Goh et al	270.3	-	248610	DBT, BCATE2	Disorders of amino-acid transport and metabolism, Disturbances of branched-chain amino-acid metabolism
Goh et al	270.3	248600	238331	DLD, LAD, PHE3	Disorders of amino-acid transport and metabolism, Disturbances of branched-chain amino-acid metabolism
Goh et al	759.82	154700	134797	FBN1, MFS1, WMS	Other and unspecified congenital anomalies, Marfan syndrome
Goh et al	759.82	-	120160	COL1A2	Other and unspecified congenital anomalies, Marfan syndrome
Goh et al	277.5	-	253200	ARSB, MPS6	Other and unspecified disorders of metabolism, Mucopolysaccharidosis
Goh et al	757.31	154780	120280	COL11A1, STL2	Congenital anomalies of the integument, Congenital ectodermal dysplasia
Goh et al	334.1	303350	308840	L1CAM, CAML1, HSAS1	Spinocerebellar disease, Hereditary spastic paraplegia
Goh et al	759.89	604308	134797	FBN1, MFS1, WMS	Other and unspecified congenital anomalies, Other
Goh et al	207.8	-	164920	KIT, PBT	Other specified leukemia, Other specified leukemia
Goh et al	757.33	-	164920	KIT, PBT	Congenital anomalies of the integument, Congenital pigmentary anomalies of skin
Goh et al	284.01	248900	608181	ACP33, MAST, SPG21	Aplastic anemia and other bone marrow failure syndromes, Constitutional red blood cell aplasia
Goh et al	288.2	155100	160775	MYH9, MHA, FTNS, DFNA17	Diseases of white blood cells, Genetic anomalies of leukocytes
Goh et al	271	232600	608455	PYGM	Disorders of carbohydrate transport and metabolism
Goh et al	756.59	174800	139320	GNAS, GNAS1, GPSA, POH, PHP1B, PHP1A, AHO	Other congenital musculoskeletal anomalies, Other
Goh et al	623.8	236700	604896	MKKS, HMCS, KMS, MKS, BBS6	Noninflammatory disorders of vagina, Other specified noninflammatory disorders of vagina
Goh et al	753.16	603860	191845	UMOD, HNFJ, FJHN, MCKD2, ADMCKD2	Congenital anomalies of urinary system, Medullary cystic kidney
Goh et al	193	155240	164761	RET, MEN2A	Malignant neoplasm of thyroid gland
Goh et al	193	155240	191315	NTRK1, TRKA, MTC	Malignant neoplasm of thyroid gland
Goh et al	191.6	155255	603673	PTCH2	Malignant neoplasm of brain, Cerebellum NOS
Goh et al	191.6	155255	607035	SUFU, SUFUXL, SUFUH	Malignant neoplasm of brain, Cerebellum NOS
Goh et al	371.51	122100	601687	KRT12	Corneal opacity and other disorders of cornea, Juvenile epithelial corneal dystrophy
Goh et al	371.51	122100	148043	KRT3	Corneal opacity and other disorders of cornea, Juvenile epithelial corneal dystrophy
Goh et al	208.9	-	606078	MKL1, AMKL, MAL	Leukemia of unspecified cell type, Unspecified leukemia
Goh et al	323.9	604004	605908	MLC1, LVM, VL	Encephalitis, myelitis, and encephalomyelitis, Unspecified cause of encephalitis, myelitis, and encephalomyelitis
Goh et al	281.5	261100	602997	CUBN, IFCR, MGA1	-
Goh et al	281.5	261100	605799	AMN	-
Goh et al	172.9	-	123829	CDK4, CMM3	Malignant melanoma of skin, Melanoma of skin, site unspecified
Goh et al	172.9	155755	600160	CDKN2A, MTS1, P16, MLM, CMM2	Malignant melanoma of skin, Melanoma of skin, site unspecified
Goh et al	172.9	155601	600160	CDKN2A, MTS1, P16, MLM, CMM2	Malignant melanoma of skin, Melanoma of skin, site unspecified
Goh et al	172.9	-	600675	XRCC3	Malignant melanoma of skin, Melanoma of skin, site unspecified
Goh et al	172.9	-	602216	STK11, PJS, LKB1	Malignant melanoma of skin, Melanoma of skin, site unspecified
Goh et al	172.9	-	164757	BRAF	Malignant melanoma of skin, Melanoma of skin, site unspecified
Goh et al	757.39	248300	606119	SLURP1, MDM	Congenital anomalies of the integument, Other
Goh et al	733.9	309350	300017	FLNA, FLN1, ABPX, NHBP, OPD1, OPD2, FMD, MNS	Other disorders of bone and cartilage, Other and unspecified disorders of bone and cartilage
Goh et al	756.3	155950	607844	LEMD3, MAN1	Other congenital musculoskeletal anomalies, Other anomalies of ribs and sternum
Goh et al	780.93	-	113505	BDNF	General symptoms, Memory loss
Goh et al	386	156000	603196	COCH, DFNA9	Vertiginous syndromes and other disorders of vestibular system
Goh et al	237.6	607174	156100	MN1, MGCR	Neoplasm of uncertain behavior of endocrine glands and nervous system, Meninges
Goh et al	237.6	607174	601728	PTEN, MMAC1	Neoplasm of uncertain behavior of endocrine glands and nervous system, Meninges
Goh et al	237.6	607174	607379	NF2	Neoplasm of uncertain behavior of endocrine glands and nervous system, Meninges
Goh et al	237.6	-	190040	PDGFB, SIS	Neoplasm of uncertain behavior of endocrine glands and nervous system, Meninges
Goh et al	322.9	-	154545	MBL2, MBL, MBP1	Meningitis of unspecified cause, Meningitis, unspecified
Goh et al	759.89	309400	300011	ATP7A, MNK, MK, OHS	Other and unspecified congenital anomalies, Other
Goh et al	319	249500	606709	PRSS12, BSSP3	Unspecified mental retardation
Goh et al	319	607417	609262	CRBN, MRT2A	Unspecified mental retardation
Goh et al	319	300425	300427	NLGN4, KIAA1260, AUTSX2	Unspecified mental retardation
Goh et al	319	300458	300005	MECP2, RTT, PPMX, MRX16, MRX79	Unspecified mental retardation
Goh et al	319	300558	300142	PAK3, MRX30, MRX47	Unspecified mental retardation
Goh et al	319	300426	300206	IL1RAPL, MRX34	Unspecified mental retardation
Goh et al	319	300430	300382	ARX, ISSX, PRTS, MRXS1, MRX36, MRX54	Unspecified mental retardation
Goh et al	319	-	300036	SLC6A8, CRTR	Unspecified mental retardation
Goh et al	319	300501	300499	FTSJ1, JM23, SPB1, MRX44, MRX9	Unspecified mental retardation
Goh et al	319	300498	314998	ZNF81, MRX45	Unspecified mental retardation
Goh et al	319	300419	300382	ARX, ISSX, PRTS, MRXS1, MRX36, MRX54	Unspecified mental retardation
Goh et al	319	300218	300096	TM4SF2, MXS1, A15	Unspecified mental retardation
Goh et al	319	300486	300127	OPHN1	Unspecified mental retardation
Goh et al	319	309549	300499	FTSJ1, JM23, SPB1, MRX44, MRX9	Unspecified mental retardation
Goh et al	319	-	309548	FMR2, FRAXE, MRX2	Unspecified mental retardation
Goh et al	319	300534	314690	SMCX, MRXJ, DXS1272E, XE169, JARID1C	Unspecified mental retardation
Goh et al	319	309541	300104	GDI1, RABGD1A, MRX41, MRX48	Unspecified mental retardation
Goh et al	319	300387	300157	FACL4, ACS4, MRX63	Unspecified mental retardation
Goh et al	319	-	300075	RPS6KA3, RSK2, MRX19	Unspecified mental retardation
Goh et al	319	300436	300267	ARHGEF6, MRX46, COOL2	Unspecified mental retardation
Goh et al	319	-	300034	AGTR2	Unspecified mental retardation
Goh et al	319	-	305400	FGD1, FGDY, AAS	Unspecified mental retardation
Goh et al	319	-	314995	ZNF41	Unspecified mental retardation
Goh et al	319	-	300189	DLG3, NEDLG, SAP102, MRX	Unspecified mental retardation
Goh et al	319	309583	300105	SMS, SRS, MRSR	Unspecified mental retardation
Goh et al	319	300123	313430	SOX3, MRGH	Unspecified mental retardation
Goh et al	319	300279	300005	MECP2, RTT, PPMX, MRX16, MRX79	Unspecified mental retardation
Goh et al	319	300397	300036	SLC6A8, CRTR	Unspecified mental retardation
Goh et al	E936.1	-	124020	CYP2C, CYP2C19	Complications of medical care, not elsewhere classified, Hydantoin derivatives
Goh et al	173.9	-	602690	SDHD, PGL1	Other malignant neoplasm of skin, Skin, site unspecified
Goh et al	581.9	256370	607102	WT1	Nephrotic syndrome, Nephrotic syndrome with unspecified pathological lesion in kidney
Goh et al	163	-	603517	BCL10	Malignant neoplasm of pleura
Goh et al	330	250100	607574	ARSA	Cerebral degenerations usually manifest in childhood
Goh et al	330	-	176801	PSAP, SAP1	Cerebral degenerations usually manifest in childhood
Goh et al	756.4	156400	168468	PTHR1, PTHR	Other congenital musculoskeletal anomalies, Chondrodystrophy
Goh et al	756.4	-	120110	COL10A1	Other congenital musculoskeletal anomalies, Chondrodystrophy
Goh et al	756.4	250460	157660	RMRP, RMRPR, CHH	Other congenital musculoskeletal anomalies, Chondrodystrophy
Goh et al	289.7	-	250790	CYB5	Other diseases of blood and blood-forming organs, Methemoglobinemia
Goh et al	289.7	-	141800	HBA1	Other diseases of blood and blood-forming organs, Methemoglobinemia
Goh et al	289.7	-	141900	HBB	Other diseases of blood and blood-forming organs, Methemoglobinemia
Goh et al	289.7	-	250800	DIA1	Other diseases of blood and blood-forming organs, Methemoglobinemia
Goh et al	289.7	-	250800	DIA1	Other diseases of blood and blood-forming organs, Methemoglobinemia
Goh et al	742.1	607196	606521	SLC25A19, DNC, MUP1, MCPHA	Other congenital anomalies of nervous system, Microcephalus
Goh et al	742.1	251200	607117	MCPH1	Other congenital anomalies of nervous system, Microcephalus
Goh et al	742.1	604804	608201	CDK5RAP2, KIAA1633, MCPH3	Other congenital anomalies of nervous system, Microcephalus
Goh et al	742.1	608716	605481	ASPM, MCPH5	Other congenital anomalies of nervous system, Microcephalus
Goh et al	742.1	608393	609279	CEMPJ, CPAP, MCPH6	Other congenital anomalies of nervous system, Microcephalus
Goh et al	752.64	-	152790	LHCGR	Congenital anomalies of genital organs, Micropenis
Goh et al	743.1	-	142993	CHX10, HOX10	Congenital anomalies of eye, Microphthalmos
Goh et al	743.1	-	606326	SIX6	Congenital anomalies of eye, Microphthalmos
Goh et al	743.1	300412	300485	BCOR, KIAA1575, MAA2, ANOP2	Congenital anomalies of eye, Microphthalmos
Goh et al	346.9	602481	182340	ATP1A2, FHM2, MHP2	Migraine, Migraine, unspecified
Goh et al	346.9	157300	131243	EDNRA	Migraine, Migraine, unspecified
Goh et al	346.9	157300	133430	ESR1, ESR	Migraine, Migraine, unspecified
Goh et al	346.9	157300	191160	TNF, TNFA	Migraine, Migraine, unspecified
Goh et al	758.33	247200	605066	YWHAE, MDCR, MDS	Chromosomal anomalies, Other microdeletions
Goh et al	359.9	254130	603009	DYSF, LGMD2B	Muscular dystrophies and other myopathies, Myopathy, unspecified
Goh et al	648.8	-	189907	TCF2, HNF2	Other current conditions in the mother classifiable elsewhere, but complicating pregnancy, childbirth, or the puerperium, Abnormal glucose tolerance
Goh et al	648.8	-	189907	TCF2, HNF2	Other current conditions in the mother classifiable elsewhere, but complicating pregnancy, childbirth, or the puerperium, Abnormal glucose tolerance
Goh et al	648.8	125850	176730	INS	Other current conditions in the mother classifiable elsewhere, but complicating pregnancy, childbirth, or the puerperium, Abnormal glucose tolerance
Goh et al	648.8	125850	600281	HNF4A, TCF14, MODY1	Other current conditions in the mother classifiable elsewhere, but complicating pregnancy, childbirth, or the puerperium, Abnormal glucose tolerance
Goh et al	648.8	125851	138079	GCK	Other current conditions in the mother classifiable elsewhere, but complicating pregnancy, childbirth, or the puerperium, Abnormal glucose tolerance
Goh et al	648.8	600496	142410	TCF1, HNF1A, MODY3	Other current conditions in the mother classifiable elsewhere, but complicating pregnancy, childbirth, or the puerperium, Abnormal glucose tolerance
Goh et al	648.8	-	600733	IPF1	Other current conditions in the mother classifiable elsewhere, but complicating pregnancy, childbirth, or the puerperium, Abnormal glucose tolerance
Goh et al	648.8	604284	189907	TCF2, HNF2	Other current conditions in the mother classifiable elsewhere, but complicating pregnancy, childbirth, or the puerperium, Abnormal glucose tolerance
Goh et al	333.6	304700	300356	TIMM8A, DFN1, DDP, MTS, DDP1	Other extrapyramidal disease and abnormal movement disorders, Genetic torsion dystonia
Goh et al	269.3	252150	603707	MOCS1, MOCOD	Other nutritional deficiencies, Mineral deficiency, not elsewhere classified
Goh et al	269.3	252150	603708	MOCS2, MPTS	Other nutritional deficiencies, Mineral deficiency, not elsewhere classified
Goh et al	269.3	252150	603930	GPH, KIAA1385, GEPH	Other nutritional deficiencies, Mineral deficiency, not elsewhere classified
Goh et al	757.4	158000	602153	KRTHB1, HB1	Congenital anomalies of the integument, Specified anomalies of hair
Goh et al	757.4	158000	601928	KRTHB6, HB6	Congenital anomalies of the integument, Specified anomalies of hair
Goh et al	743.57	-	607108	PAX6, AN2, MGDA	Congenital anomalies of eye, Specified anomalies of optic disc
Goh et al	751.3	235730	605802	ZFHX1B, SMADIP1, SIP1	Other congenital anomalies of digestive system, Hirschsprung's disease and other congenital functional disorders of colon
Goh et al	437.5	-	608796	MYMY3	Other and ill-defined cerebrovascular disease, Moyamoya disease
Goh et al	708.9	191900	606416	CIAS1, C1orf7, FCU, FCAS	Urticaria, Urticaria, unspecified
Goh et al	142.9	-	607537	MAML2, MAM3	Malignant neoplasm of major salivary glands, Salivary gland, unspecified
Goh et al	142.9	-	607536	MECT1, KIAA0616	Malignant neoplasm of major salivary glands, Salivary gland, unspecified
Goh et al	272.7	252600	607840	GNPTAB, GNPTA	Disorders of lipoid metabolism, Lipidoses
Goh et al	272.7	252605	607838	GNPTAG	Disorders of lipoid metabolism, Lipidoses
Goh et al	272.7	252650	605248	MCOLN1, ML4	Disorders of lipoid metabolism, Lipidoses
Goh et al	277.5	607014	252800	IDUA, IDA	Other and unspecified disorders of metabolism, Mucopolysaccharidosis
Goh et al	277.5	607015	252800	IDUA, IDA	Other and unspecified disorders of metabolism, Mucopolysaccharidosis
Goh et al	277.5	-	309900	IDS, MPS2, SIDS	Other and unspecified disorders of metabolism, Mucopolysaccharidosis
Goh et al	277.5	607016	252800	IDUA, IDA	Other and unspecified disorders of metabolism, Mucopolysaccharidosis
Goh et al	277.5	-	253000	GALNS, MPS4A	Other and unspecified disorders of metabolism, Mucopolysaccharidosis
Goh et al	277.5	-	230500	GLB1	Other and unspecified disorders of metabolism, Mucopolysaccharidosis
Goh et al	277.5	252940	607664	GNS, G6S	Other and unspecified disorders of metabolism, Mucopolysaccharidosis
Goh et al	277.5	601492	607071	HYAL1	Other and unspecified disorders of metabolism, Mucopolysaccharidosis
Goh et al	277.5	-	253220	GUSB, MPS7	Other and unspecified disorders of metabolism, Mucopolysaccharidosis
Goh et al	756	602849	134934	FGFR3, ACH	Other congenital musculoskeletal anomalies
Goh et al	706.2	158320	120436	MLH1, COCA2, HNPCC2	Diseases of sebaceous glands, Sebaceous cyst
Goh et al	706.2	158320	609309	MSH2, COCA1, FCC1, HNPCC1	Diseases of sebaceous glands, Sebaceous cyst
Goh et al	259.4	253250	605073	TRIM37, MUL, KIAA0898	Other endocrine disorders, Dwarfism, not elsewhere classified
Goh et al	218.9	150800	136850	FH	Uterine leiomyoma, Leiomyoma of uterus, unspecified
Goh et al	237.4	-	131100	MEN1	Neoplasm of uncertain behavior of endocrine glands and nervous system, Other and unspecified endocrine glands
Goh et al	237.4	171400	164761	RET, MEN2A	Neoplasm of uncertain behavior of endocrine glands and nervous system, Other and unspecified endocrine glands
Goh et al	237.4	162300	164761	RET, MEN2A	Neoplasm of uncertain behavior of endocrine glands and nervous system, Other and unspecified endocrine glands
Goh et al	259.2	-	191170	TP53, P53, LFS1	Other endocrine disorders, Carcinoid syndrome
Goh et al	203	-	601900	IRF4, LSIRF	Multiple myeloma and immunoproliferative neoplasms
Goh et al	203	254500	601837	LIG4	Multiple myeloma and immunoproliferative neoplasms
Goh et al	340	126200	600005	MHC2TA, C2TA	Multiple sclerosis
Goh et al	340	126200	151460	PTPRC, CD45, LCA	Multiple sclerosis
Goh et al	330	272200	607939	SUMF1, FGE	Cerebral degenerations usually manifest in childhood
Goh et al	359	253280	606822	POMGNT1, MEB	Muscular dystrophies and other myopathies
Goh et al	728.9	-	311870	PHKA1	Disorders of muscle, ligament, and fascia, Unspecified disorder of muscle, ligament, and fascia
Goh et al	728.9	-	601788	GDF8, MSTN	Disorders of muscle, ligament, and fascia, Unspecified disorder of muscle, ligament, and fascia
Goh et al	359.1	-	606596	FKRP, MDC1C, LGMD2I	Muscular dystrophies and other myopathies, Hereditary progressive muscular dystrophy
Goh et al	359.1	607855	156225	LAMA2, LAMM	Muscular dystrophies and other myopathies, Hereditary progressive muscular dystrophy
Goh et al	359.1	607855	156225	LAMA2, LAMM	Muscular dystrophies and other myopathies, Hereditary progressive muscular dystrophy
Goh et al	359.1	608840	603590	LARGE, KIAA0609, MDC1D	Muscular dystrophies and other myopathies, Hereditary progressive muscular dystrophy
Goh et al	359.1	253800	607440	FCMD	Muscular dystrophies and other myopathies, Hereditary progressive muscular dystrophy
Goh et al	359.1	159000	604103	TTID, MYOT	Muscular dystrophies and other myopathies, Hereditary progressive muscular dystrophy
Goh et al	359.1	253600	114240	CAPN3, CANP3	Muscular dystrophies and other myopathies, Hereditary progressive muscular dystrophy
Goh et al	359.1	253601	603009	DYSF, LGMD2B	Muscular dystrophies and other myopathies, Hereditary progressive muscular dystrophy
Goh et al	359.1	253700	608896	SGCG, LGMD2C, DMDA1, SCG3	Muscular dystrophies and other myopathies, Hereditary progressive muscular dystrophy
Goh et al	359.1	608099	600119	SGCA, ADL, DAG2, LGMD2D, DMDA2	Muscular dystrophies and other myopathies, Hereditary progressive muscular dystrophy
Goh et al	359.1	604286	600900	SGCB, LGMD2E	Muscular dystrophies and other myopathies, Hereditary progressive muscular dystrophy
Goh et al	359.1	601287	601411	SGCD, SGD, LGMD2F, CMD1L	Muscular dystrophies and other myopathies, Hereditary progressive muscular dystrophy
Goh et al	359.1	601954	604488	TCAP, LGMD2G, CMD1N	Muscular dystrophies and other myopathies, Hereditary progressive muscular dystrophy
Goh et al	359.1	254110	602290	TRIM32, HT2A, LGMD2H	Muscular dystrophies and other myopathies, Hereditary progressive muscular dystrophy
Goh et al	359.1	607155	606596	FKRP, MDC1C, LGMD2I	Muscular dystrophies and other myopathies, Hereditary progressive muscular dystrophy
Goh et al	359.1	608807	188840	TTN, CMD1G, TMD, LGMD2J	Muscular dystrophies and other myopathies, Hereditary progressive muscular dystrophy
Goh et al	359.1	609308	607423	POMT1	Muscular dystrophies and other myopathies, Hereditary progressive muscular dystrophy
Goh et al	359.1	607801	601253	CAV3, LGMD1C	Muscular dystrophies and other myopathies, Hereditary progressive muscular dystrophy
Goh et al	359.1	602771	606210	SEPN1, SELN, RSMD1	Muscular dystrophies and other myopathies, Hereditary progressive muscular dystrophy
Goh et al	359.1	226670	601282	PLEC1, PLTN, EBS1	Muscular dystrophies and other myopathies, Hereditary progressive muscular dystrophy
Goh et al	358	605809	605809	CMS1A1, FIM1	Myoneural disorders
Goh et al	728.87	-	603967	SCN4A, HYPP, NAC1A	Disorders of muscle, ligament, and fascia, Muscle weakness (generalized)
Goh et al	728.87	608931	100710	CHRNB1, ACHRB, SCCMS, CMS2A, CMS1D	Disorders of muscle, ligament, and fascia, Muscle weakness (generalized)
Goh et al	728.87	608931	100725	CHRNE, SCCMS, CMS2A, FCCMS, CMS1E, CMS1D	Disorders of muscle, ligament, and fascia, Muscle weakness (generalized)
Goh et al	728.87	608931	601592	RAPSN, CMS1D, CMS1E	Disorders of muscle, ligament, and fascia, Muscle weakness (generalized)
Goh et al	728.87	254210	118490	CHAT, CMS1A2	Disorders of muscle, ligament, and fascia, Muscle weakness (generalized)
Goh et al	728.87	608931	601592	RAPSN, CMS1D, CMS1E	Disorders of muscle, ligament, and fascia, Muscle weakness (generalized)
Goh et al	728.87	608930	100690	CHRNA1, ACHRD, CMS2A, SCCMS, FCCMS	Disorders of muscle, ligament, and fascia, Muscle weakness (generalized)
Goh et al	728.87	608930	100720	CHRND, ACHRD, SCCMS, CMS2A, FCCMS	Disorders of muscle, ligament, and fascia, Muscle weakness (generalized)
Goh et al	728.87	608930	100725	CHRNE, SCCMS, CMS2A, FCCMS, CMS1E, CMS1D	Disorders of muscle, ligament, and fascia, Muscle weakness (generalized)
Goh et al	728.87	601462	100690	CHRNA1, ACHRD, CMS2A, SCCMS, FCCMS	Disorders of muscle, ligament, and fascia, Muscle weakness (generalized)
Goh et al	728.87	601462	100710	CHRNB1, ACHRB, SCCMS, CMS2A, CMS1D	Disorders of muscle, ligament, and fascia, Muscle weakness (generalized)
Goh et al	728.87	601462	100720	CHRND, ACHRD, SCCMS, CMS2A, FCCMS	Disorders of muscle, ligament, and fascia, Muscle weakness (generalized)
Goh et al	728.87	601462	100725	CHRNE, SCCMS, CMS2A, FCCMS, CMS1E, CMS1D	Disorders of muscle, ligament, and fascia, Muscle weakness (generalized)
Goh et al	31.9	209950	601604	IL12RB1	Diseases due to other mycobacteria, Unspecified diseases due to mycobacteria
Goh et al	31.9	209950	107470	IFNGR1	Diseases due to other mycobacteria, Unspecified diseases due to mycobacteria
Goh et al	31.9	209950	147569	IFNGR2, IFNGT1, IFGR2	Diseases due to other mycobacteria, Unspecified diseases due to mycobacteria
Goh et al	31.9	209950	600555	STAT1	Diseases due to other mycobacteria, Unspecified diseases due to mycobacteria
Goh et al	31.9	607948	600266	NRAMP1, NRAMP	Diseases due to other mycobacteria, Unspecified diseases due to mycobacteria
Goh et al	742.59	-	600049	MDS1	Other congenital anomalies of nervous system, Other
Goh et al	742.59	-	604443	FACL6, ACS2	Other congenital anomalies of nervous system, Other
Goh et al	742.59	-	147575	IRF1, MAR	Other congenital anomalies of nervous system, Other
Goh et al	238.76	254450	147796	JAK2	Neoplasm of uncertain behavior of other and unspecified sites and tissues, Myelofibrosis with myeloid metaplasia
Goh et al	205.9	-	604443	FACL6, ACS2	Myeloid leukemia, Unspecified myeloid leukemia
Goh et al	205.9	-	147575	IRF1, MAR	Myeloid leukemia, Unspecified myeloid leukemia
Goh et al	205.9	-	121360	CBFB	Myeloid leukemia, Unspecified myeloid leukemia
Goh et al	205.9	-	164770	CSF1R, FMS	Myeloid leukemia, Unspecified myeloid leukemia
Goh et al	288.09	-	162643	CXCR4, D2S201E, NPY3R, WHIM	Diseases of white blood cells, Other neutropenia
Goh et al	205.1	-	173410	PDGFRB, PDGFR	Myeloid leukemia, Chronic
Goh et al	238.79	131440	173410	PDGFRB, PDGFR	Neoplasm of uncertain behavior of other and unspecified sites and tissues, Other lymphatic and hematopoietic tissues
Goh et al	277.9	-	102770	AMPD1	Other and unspecified disorders of metabolism, Unspecified disorder of metabolism
Goh et al	410.9	-	227500	F7	Acute myocardial infarction, Unspecified site
Goh et al	410.9	-	107741	APOE, AD2	Acute myocardial infarction, Unspecified site
Goh et al	410.9	-	106180	ACE, DCP1, ACE1	Acute myocardial infarction, Unspecified site
Goh et al	410.9	-	603700	ALOX5AP, FLAP	Acute myocardial infarction, Unspecified site
Goh et al	410.9	-	150571	LGALS2	Acute myocardial infarction, Unspecified site
Goh et al	410.9	-	153440	LTA, TNFB	Acute myocardial infarction, Unspecified site
Goh et al	410.9	-	602601	OLR1, LOX1	Acute myocardial infarction, Unspecified site
Goh et al	410.9	-	188040	THBD, THRM	Acute myocardial infarction, Unspecified site
Goh et al	410.9	608446	601176	GCLM, GLCLR	Acute myocardial infarction, Unspecified site
Goh et al	410.9	608446	603594	TNFSF4, GP34, OX4OL	Acute myocardial infarction, Unspecified site
Goh et al	333.2	254770	608815	EFHC1, FLJ10466, EJM1	Other extrapyramidal disease and abnormal movement disorders, Myoclonus
Goh et al	333.2	607208	137164	GABRG2, GEFSP3, CAE2, ECA2	Other extrapyramidal disease and abnormal movement disorders, Myoclonus
Goh et al	333.2	300432	300382	ARX, ISSX, PRTS, MRXS1, MRX36, MRX54	Other extrapyramidal disease and abnormal movement disorders, Myoclonus
Goh et al	791.3	-	311800	PGK1, PGKA	Nonspecific findings on examination of urine, Myoglobinuria
Goh et al	351.8	606437	602235	KCNQ2, EBN1	Facial nerve disorders, Other facial nerve disorders
Goh et al	356.9	603041	131222	ECGF1	Hereditary and idiopathic peripheral neuropathy, Unspecified
Goh et al	359.9	-	102610	ACTA1, ASMA, NEM3, NEM1	Muscular dystrophies and other myopathies, Myopathy, unspecified
Goh et al	359.9	161800	102610	ACTA1, ASMA, NEM3, NEM1	Muscular dystrophies and other myopathies, Myopathy, unspecified
Goh et al	359.9	608810	123590	CRYAB, CRYA2, CTPP2	Muscular dystrophies and other myopathies, Myopathy, unspecified
Goh et al	359.9	160150	159991	MYF6	Muscular dystrophies and other myopathies, Myopathy, unspecified
Goh et al	359.9	-	600536	ITGA7	Muscular dystrophies and other myopathies, Myopathy, unspecified
Goh et al	359.9	601419	125660	DES, CMD1I	Muscular dystrophies and other myopathies, Myopathy, unspecified
Goh et al	359.9	606768	603009	DYSF, LGMD2B	Muscular dystrophies and other myopathies, Myopathy, unspecified
Goh et al	359.9	-	601253	CAV3, LGMD1C	Muscular dystrophies and other myopathies, Myopathy, unspecified
Goh et al	359.9	255110	600650	CPT2	Muscular dystrophies and other myopathies, Myopathy, unspecified
Goh et al	359.9	-	261670	PGAM2, PGAMM	Muscular dystrophies and other myopathies, Myopathy, unspecified
Goh et al	359.9	160500	160760	MYH7, CMH1, MPD1	Muscular dystrophies and other myopathies, Myopathy, unspecified
Goh et al	359.9	608358	160760	MYH7, CMH1, MPD1	Muscular dystrophies and other myopathies, Myopathy, unspecified
Goh et al	359.9	161800	102610	ACTA1, ASMA, NEM3, NEM1	Muscular dystrophies and other myopathies, Myopathy, unspecified
Goh et al	359.9	609200	604103	TTID, MYOT	Muscular dystrophies and other myopathies, Myopathy, unspecified
Goh et al	359.2	608390	603967	SCN4A, HYPP, NAC1A	Muscular dystrophies and other myopathies, Myotonic disorders
Goh et al	359.2	160800	118425	CLCN1	Muscular dystrophies and other myopathies, Myotonic disorders
Goh et al	359.2	255700	118425	CLCN1	Muscular dystrophies and other myopathies, Myotonic disorders
Goh et al	359.2	-	118425	CLCN1	Muscular dystrophies and other myopathies, Myotonic disorders
Goh et al	359.2	160900	605377	DMPK, DM, DMK	Muscular dystrophies and other myopathies, Myotonic disorders
Goh et al	359.2	602668	116955	ZNF9, CNBP1, DM2, PROMM	Muscular dystrophies and other myopathies, Myotonic disorders
Goh et al	359	310400	300415	MTM1, MTMX	Muscular dystrophies and other myopathies
Goh et al	171.9	-	126337	DDIT3, GADD153, CHOP10	Malignant neoplasm of connective and other soft tissue, Connective and other soft tissue, site unspecified
Goh et al	239.2	255960	188830	PRKAR1A, TSE1, CNC1, CAR	Neoplasms of unspecified nature, Bone, soft tissue, and skin
Goh et al	756.89	161200	602575	LMX1B, NPS1	Other congenital musculoskeletal anomalies, Other
Goh et al	756.89	137750	602575	LMX1B, NPS1	Other congenital musculoskeletal anomalies, Other
Goh et al	366.9	302350	300457	NHS	Cataract, Unspecified cataract
Goh et al	347	161400	602358	HCRT, OX	Cataplexy and narcolepsy
Goh et al	147.9	161550	191170	TP53, P53, LFS1	Malignant neoplasm of nasopharynx, Nasopharynx, unspecified
Goh et al	331.19	221770	605086	TREM2	Other cerebral degenerations, Other frontotemporal dementia
Goh et al	331.19	221770	604142	TYROBP, PLOSL, DAP12	Other cerebral degenerations, Other frontotemporal dementia
Goh et al	425.4	601214	173325	JUP, DP3, PDGB	Cardiomyopathy, Other primary cardiomyopathies
Goh et al	359	161800	190990	TPM2, TMSB, AMCD1, DA1	Muscular dystrophies and other myopathies
Goh et al	359	161800	191030	TPM3, NEM1	Muscular dystrophies and other myopathies
Goh et al	359	256030	161650	NEB, NEM2	Muscular dystrophies and other myopathies
Goh et al	359	605355	191041	TNNT1, ANM	Muscular dystrophies and other myopathies
Goh et al	757.1	607626	603718	CLDN1, SEMP1	Congenital anomalies of the integument, Ichthyosis congenita
Goh et al	581.9	300539	300538	AVPR2, DIR, DI1, ADHR	Nephrotic syndrome, Nephrotic syndrome with unspecified pathological lesion in kidney
Goh et al	592	310468	300008	CLCN5, CLCK2, NPHL2, DENTS	Calculus of kidney and ureter
Goh et al	592	605990	607818	ZNF365, UAN	Calculus of kidney and ureter
Goh et al	753.16	602088	243305	INVS, INV, NPHP2, NPH2	Congenital anomalies of urinary system, Medullary cystic kidney
Goh et al	753.16	606966	607215	NPHP4, SLSN4	Congenital anomalies of urinary system, Medullary cystic kidney
Goh et al	753.16	604387	608002	NPHP3, NPH3	Congenital anomalies of urinary system, Medullary cystic kidney
Goh et al	753.16	256100	607100	NPHP1, NPH1, SLSN1	Congenital anomalies of urinary system, Medullary cystic kidney
Goh et al	403.9	-	134370	HF1, CFH, HUS	Hypertensive chronic kidney disease, Unspecified
Goh et al	583.9	609057	602243	CD151, PETA3, SFA1	Nephritis and nephropathy, not specified as acute or chronic, With unspecified pathological lesion in kidney
Goh et al	581.9	256300	602716	NPHS1, NPHN	Nephrotic syndrome, Nephrotic syndrome with unspecified pathological lesion in kidney
Goh et al	581.9	600995	604766	PDCN, NPHS2, SRN1	Nephrotic syndrome, Nephrotic syndrome with unspecified pathological lesion in kidney
Goh et al	757.1	256500	605010	SPINK5, LEKTI	Congenital anomalies of the integument, Ichthyosis congenita
Goh et al	742.9	601634	172460	MTHFD, MTHFC	Other congenital anomalies of nervous system, Unspecified anomaly of brain, spinal cord, and nervous system
Goh et al	194	256700	156490	NME1, NM23	Malignant neoplasm of other endocrine glands and related structures
Goh et al	194	256700	603851	PMX2B, NBPHOX, PHOX2B	Malignant neoplasm of other endocrine glands and related structures
Goh et al	331.9	234200	606157	PANK2, NBIA1, PKAN, HARP	Other cerebral degenerations, Cerebral degeneration, unspecified
Goh et al	192.9	608623	600259	PMS2, PMSL2, HNPCC4	Malignant neoplasm of other and unspecified parts of nervous system, Nervous system, part unspecified
Goh et al	237.7	162210	162200	NF1, VRNF, WSS, NFNS	Neoplasm of uncertain behavior of endocrine glands and nervous system, Neurofibromatosis
Goh et al	333.4	601321	162200	NF1, VRNF, WSS, NFNS	Other extrapyramidal disease and abnormal movement disorders, Huntington's chorea
Goh et al	237.7	-	162200	NF1, VRNF, WSS, NFNS	Neoplasm of uncertain behavior of endocrine glands and nervous system, Neurofibromatosis
Goh et al	237.7	101000	607379	NF2	Neoplasm of uncertain behavior of endocrine glands and nervous system, Neurofibromatosis
Goh et al	237.7	162200	609309	MSH2, COCA1, FCC1, HNPCC1	Neoplasm of uncertain behavior of endocrine glands and nervous system, Neurofibromatosis
Goh et al	171.9	-	600020	MXI1	Malignant neoplasm of connective and other soft tissue, Connective and other soft tissue, site unspecified
Goh et al	355.9	605253	129010	EGR2, KROX20	Mononeuritis of lower limb, Mononeuritis of unspecified site
Goh et al	355.9	605253	159440	MPZ, CMT1B, CMTDI3, CHM, DSS	Mononeuritis of lower limb, Mononeuritis of unspecified site
Goh et al	355.9	608634	602195	HSPB1, HSP27, CMT2F	Mononeuritis of lower limb, Mononeuritis of unspecified site
Goh et al	355.9	158590	608014	HSPB8, H11, E2IG1, DHMN2	Mononeuritis of lower limb, Mononeuritis of unspecified site
Goh et al	355.9	162400	605712	SPTLC1, LBC1, SPT1, HSN1, HSAN	Mononeuritis of lower limb, Mononeuritis of unspecified site
Goh et al	355.9	608654	162030	NGFB, HSAN5	Mononeuritis of lower limb, Mononeuritis of unspecified site
Goh et al	355.9	201300	608620	HSN2	Mononeuritis of lower limb, Mononeuritis of unspecified site
Goh et al	355.9	162500	601097	PMP22, CMT1A, CMT1E, DSS	Mononeuritis of lower limb, Mononeuritis of unspecified site
Goh et al	288	-	146740	FCGR3A, CD16, IGFR3	Diseases of white blood cells
Goh et al	288	202700	130130	ELA2	Diseases of white blood cells
Goh et al	288	202700	600871	GFI1, ZNF163	Diseases of white blood cells
Goh et al	288	300299	300392	WAS, IMD2, THC	Diseases of white blood cells
Goh et al	686.1	608203	602049	RAC2	Other local infections of skin and subcutaneous tissue, Pyogenic granuloma
Goh et al	702.8	600648	148080	KRT10	Other dermatoses, Other specified dermatoses
Goh et al	368.54	607476	180090	RLBP1	Visual disturbances, Achromatopsia
Goh et al	304.6	-	122720	CYP2A6, CYP2A3, CYP2A, P450C2A	Drug dependence, Other specified drug dependence
Goh et al	304.6	188890	118504	CHRNA4, ENFL1	Drug dependence, Other specified drug dependence
Goh et al	304.6	188890	607340	GPR51, GABBR2	Drug dependence, Other specified drug dependence
Goh et al	272.2	257200	607608	SMPD1, NPD	Disorders of lipoid metabolism, Mixed hyperlipidemia
Goh et al	272.2	607616	607608	SMPD1, NPD	Disorders of lipoid metabolism, Mixed hyperlipidemia
Goh et al	272.2	257220	607623	NPC1, NPC	Disorders of lipoid metabolism, Mixed hyperlipidemia
Goh et al	272.2	607625	601015	NPC2, HE1	Disorders of lipoid metabolism, Mixed hyperlipidemia
Goh et al	272.2	257220	607623	NPC1, NPC	Disorders of lipoid metabolism, Mixed hyperlipidemia
Goh et al	368.6	-	139330	GNAT1	Visual disturbances, Night blindness
Goh et al	368.6	310500	300278	CSNB1, NYX	Visual disturbances, Night blindness
Goh et al	368.6	163500	180072	PDE6B, PDEB, CSNB3	Visual disturbances, Night blindness
Goh et al	368.6	300071	300110	CACNA1F, CSNB2	Visual disturbances, Night blindness
Goh et al	368.6	-	180380	RHO, RP4, OPN2	Visual disturbances, Night blindness
Goh et al	996.43	251260	602667	NBS1, NBS	Complications peculiar to certain specified procedures, Prosthetic joint implant failure
Goh et al	359.9	605820	603824	GNE, GLCNE, IBM2, DMRV, NM	Muscular dystrophies and other myopathies, Myopathy, unspecified
Goh et al	425.4	300183	300394	TAZ, EFE2, BTHS, CMD3A, LVNCX	Cardiomyopathy, Other primary cardiomyopathies
Goh et al	202.8	605027	601762	CASP10, MCH4, ALPS2	Other malignant neoplasms of lymphoid and histiocytic tissue, Other lymphomas
Goh et al	162.9	-	147575	IRF1, MAR	Malignant neoplasm of trachea, bronchus, and lung, Bronchus and lung, unspecified
Goh et al	162.9	211980	131550	EGFR	Malignant neoplasm of trachea, bronchus, and lung, Bronchus and lung, unspecified
Goh et al	162.9	-	164757	BRAF	Malignant neoplasm of trachea, bronchus, and lung, Bronchus and lung, unspecified
Goh et al	743.8	163950	176876	PTPN11, PTP2C, SHP2, NS1	Congenital anomalies of eye, Other specified anomalies of eye
Goh et al	743.8	-	310600	NDP, ND	Congenital anomalies of eye, Other specified anomalies of eye
Goh et al	271	245900	606967	LCAT	Disorders of carbohydrate transport and metabolism
Goh et al	334.3	-	164050	NP	Spinocerebellar disease, Other cerebellar ataxia
Goh et al	278	-	176830	POMC	Overweight, obesity and other hyperalimentation
Goh et al	278	601665	155541	MC4R	Overweight, obesity and other hyperalimentation
Goh et al	278	-	600450	AKR1C2, DDH2, DD2, HAKRD	Overweight, obesity and other hyperalimentation
Goh et al	278	-	600456	NTRK2, TRKB	Overweight, obesity and other hyperalimentation
Goh et al	278	601665	602311	AGRP, ART, AGRT	Overweight, obesity and other hyperalimentation
Goh et al	278	601665	604630	NR0B2, SHP	Overweight, obesity and other hyperalimentation
Goh et al	278	-	164160	LEP, OB	Overweight, obesity and other hyperalimentation
Goh et al	278	-	601007	LEPR, OBR	Overweight, obesity and other hyperalimentation
Goh et al	278	-	601487	PPARG, PPARG1, PPARG2	Overweight, obesity and other hyperalimentation
Goh et al	278	601665	601487	PPARG, PPARG1, PPARG2	Overweight, obesity and other hyperalimentation
Goh et al	278	601665	603128	SIM1	Overweight, obesity and other hyperalimentation
Goh et al	278	601665	602044	UCP3	Overweight, obesity and other hyperalimentation
Goh et al	278	-	164160	LEP, OB	Overweight, obesity and other hyperalimentation
Goh et al	278	601665	155540	MC3R	Overweight, obesity and other hyperalimentation
Goh et al	278	300306	300444	SLC6A14, OBX	Overweight, obesity and other hyperalimentation
Goh et al	278	601665	109690	ADRB2	Overweight, obesity and other hyperalimentation
Goh et al	278	601665	109691	ADRB3	Overweight, obesity and other hyperalimentation
Goh et al	278	601665	602606	CART	Overweight, obesity and other hyperalimentation
Goh et al	278	601665	173335	ENPP1, PDNP1, NPPS, M6S1, PCA1	Overweight, obesity and other hyperalimentation
Goh et al	278	601665	605353	GHRL	Overweight, obesity and other hyperalimentation
Goh et al	278	601665	113730	UCP1	Overweight, obesity and other hyperalimentation
Goh et al	278	601665	601693	UCP2	Overweight, obesity and other hyperalimentation
Goh et al	278	600955	162150	PCSK1, NEC1, PC1, PC3	Overweight, obesity and other hyperalimentation
Goh et al	301.4	164230	182138	SLC6A4, HTT, OCD1	Personality disorders, Obsessive-compulsive personality disorder
Goh et al	301.4	164230	113505	BDNF	Personality disorders, Obsessive-compulsive personality disorder
Goh et al	301.4	164230	182135	HTR2A	Personality disorders, Obsessive-compulsive personality disorder
Goh et al	723.8	304150	300011	ATP7A, MNK, MK, OHS	Other disorders of cervical region, Other syndromes affecting cervical region
Goh et al	270.2	-	300500	OA1	Disorders of amino-acid transport and metabolism, Other disturbances of aromatic amino-acid metabolism
Goh et al	270.2	-	155555	MC1R	Disorders of amino-acid transport and metabolism, Other disturbances of aromatic amino-acid metabolism
Goh et al	270.2	606574	606202	MATP, AIM1	Disorders of amino-acid transport and metabolism, Other disturbances of aromatic amino-acid metabolism
Goh et al	759.89	164200	121014	GJA1, CX43, ODDD, SDTY3, ODOD	Other and unspecified congenital anomalies, Other
Goh et al	277.5	300166	300485	BCOR, KIAA1575, MAA2, ANOP2	Other and unspecified disorders of metabolism, Mucopolysaccharidosis
Goh et al	359.1	164300	602279	PABPN1, PABP2, PAB2	Muscular dystrophies and other myopathies, Hereditary progressive muscular dystrophy
Goh et al	359.1	257950	602279	PABPN1, PABP2, PAB2	Muscular dystrophies and other myopathies, Hereditary progressive muscular dystrophy
[truncated: 3,514 more rows]
