# Supplementary material for: Viral Perturbations of Host Networks Reflect Disease Etiology
Source: PLoS Comput Biol. 2012 Jun 28;8(6):e1002531. doi: 10.1371/journal.pcbi.1002531 (PMC3386155; doi:10.1371/journal.pcbi.1002531)
Supplement: Dataset S4 — Full list of diseases prioritized by the flow algorithm for (Sheet 1) EBV (Sheet 2) HPV. Diseases are sorted according to maximum scores. (XLS) [file pcbi.1002531.s004.xls]

## Sheet: EBV
Prioritized EBV candidate diseases (alpha=0.7)
	*Virally implicated diseases
ICD-9 description	ICD-9 code	Times mapped	In VDN	RR in EBV patients	Max score	Avg score	Rank	Rank Percentile (Top %)
Lymphosarcoma and reticulosarcoma and other specified malignant tumors of lymphatic tissue, Burkitt's tumor or lymphoma	200.2*	1	1	522.104	0.597255	0.597255	1	0.00207039		0.458775
Malignant neoplasm of bone and articular cartilage	170.9	4	1	8.31564	0.496646	0.286154	2	0.00414079
Malignant neoplasm of eye, Retina	190.5	1	1	1	0.496646	0.496646	3	0.00621118		0.663029
Malignant neoplasm of bladder	188.9	3	1	0.807548	0.496646	0.182223	4	0.00828157
Leukemia of unspecified cell type	208.9*	44	1	14.577	0.467095	0.0306924	5	0.010352
Malignant neoplasm of nasopharynx	147.9*	1	1	522.104	0.465497	0.465497	6	0.0124224
Malignant neoplasm of thyroid gland	193	10	1	2.79622	0.465497	0.0685031	7	0.0144928
Malignant neoplasm of other endocrine glands and related structures	194	8	1	2.79532	0.465497	0.120104	8	0.0165631
Benign neoplasm of skin	216.9	2	1	1.93942	0.465497	0.253844	9	0.0186335
Neoplasms of unspecified nature, Breast	239.3*	20	1	1	0.465497	0.0765112	10	0.0207039
Benign neoplasm of other parts of digestive system, Liver and biliary passages	211.5*	8	1	1	0.465497	0.0891331	11	0.0227743
Other endocrine disorders, Carcinoid syndrome	259.2	2	1	1	0.465497	0.233884	12	0.0248447
Malignant neoplasm of pancreas, Other specified sites of pancreas	157.8	6	1	1	0.465497	0.16042	13	0.0269151
Genetic susceptibility to disease, Genetic susceptibility to malignant neoplasm of breast	V84.01	4	1	1	0.465497	0.225024	14	0.0289855
Malignant neoplasm of colon	153	33	1	1	0.465497	0.0564417	15	0.0310559
Other disorders of intestine, Other specified disorders of intestine	569.89	2	1	2.53971	0.430269	0.21723	16	0.0331263
Hereditary and idiopathic peripheral neuropathy, Peroneal muscular atrophy	356.1	13	1	2.60921	0.416123	0.0552918	17	0.0351967
Coagulation defects, von Willebrand's disease	286.4	1	1	1	0.414276	0.414276	18	0.0372671
Disorders of lipoid metabolism, Lipodystrophy	272.6	4		1	0.411765	0.112037	19	0.0393375
Spinocerebellar disease, Other cerebellar ataxia	334.3	10	1	1	0.41152	0.120973	20	0.0414079
Other extrapyramidal disease and abnormal movement disorders, Huntington's chorea	333.4	4	1	1	0.41152	0.127704	21	0.0434783
Parkinson's disease	332	11	1	0.693489	0.41152	0.0519872	22	0.0455487
Other congenital musculoskeletal anomalies, Ehlers-Danlos syndrome	756.83	11	1	1	0.404122	0.128326	23	0.047619
Anterior horn cell disease, Spinal muscular atrophy	335.1	7	1	1	0.400528	0.0747655	24	0.0496894
Disorders involving the immune mechanism, Combined immunity deficiency	279.2*	11	1	7.30215	0.392821	0.0504432	25	0.0517598
Other specified leukemia	207	2	1	48.6097	0.383535	0.263346	26	0.0538302
Hereditary hemolytic anemias, Sickle-cell disease	282.6	1	1	4.58992	0.383535	0.383535	27	0.0559006
Hereditary hemolytic anemias, Thalassemias	282.49	5	1	1.88602	0.383535	0.147188	28	0.057971
Hereditary hemolytic anemias, Other hemoglobinopathies	282.7	6	1	1	0.383535	0.117935	29	0.0600414
Other diseases of blood and blood-forming organs, Methemoglobinemia	289.7	2	1	1	0.383535	0.263346	30	0.0621118
Diseases of white blood cells, Hemophagocytic syndromes	288.4*	2	1	1	0.381251	0.192348	31	0.0641822
Renal sclerosis, unspecified	587	3	1	1	0.376436	0.129082	32	0.0662526
Other and unspecified disorders of metabolism, Peroxisomal disorders	277.86	15	1	1	0.376155	0.0452722	33	0.068323
Malignant neoplasm of larynx	161.9	1	1	2.84577	0.35968	0.35968	34	0.0703934
Malignant melanoma of skin	172.9	5	1	2.22333	0.35968	0.0916161	35	0.0724638
Other and unspecified congenital anomalies, Other specified anomalies	759.89	37	1	1	0.356797	0.0319798	36	0.0745342
Congenital anomalies of the integument, Ichthyosis congenita	757.1	7	1	5.04936	0.343879	0.0601048	37	0.0766046
Other retinal disorders, Hereditary retinal dystrophies	362.7	3	1	1	0.342784	0.120276	38	0.0786749
Erythematous conditions, Erythema multiforme	695.1	2	1	3.03345	0.335877	0.333747	39	0.0807453
Ankylosing spondylitis and other inflammatory spondylopathies	720	2	1	1	0.335877	0.333747	40	0.0828157
Certain adverse effects not elsewhere classified, Other drug allergy	995.27	3	1	1	0.335877	0.222498	41	0.0848861
Other retinal disorders, Degeneration of macula and posterior pole	362.5	4	1	1	0.334167	0.0863411	42	0.0869565
Glaucoma	365.9	2	1	1	0.327029	0.163515	43	0.0890269
Disorders involving the immune mechanism, Hypogammaglobulinemia, unspecified	279.00	1	1	27.7325	0.326729	0.326729	44	0.0910973
Malignant neoplasm of brain	191.9	5	1	4.35669	0.313048	0.0923097	45	0.0931677
Disorders involving the immune mechanism	279	4	1	17.9103	0.3	0.107359	46	0.0952381
Gingival and periodontal diseases, Chronic periodontitis	523.4	1	1	3.34376	0.3	0.3	47	0.0973085
Acquired hemolytic anemias, Hemolytic-uremic syndrome	283.11	2	1	1	0.3	0.152095	48	0.0993789
Other venous embolism and thrombosis	453.9	7		3.11679	0.167428	0.0354096	49	0.101449
Other disorders of thyroid, Other specified disorders of thyroid	246.8	2		1	0.14566	0.0747214	50	0.10352
Migraine	346.9	2		1	0.14566	0.0899041	51	0.10559
Atherosclerosis	440.9	3		0.827518	0.14566	0.0485532	52	0.10766
Disorders of lipoid metabolism	272.9	5		0.626361	0.14566	0.035326	53	0.109731
Acute myocardial infarction	410.9	8		0.552656	0.14566	0.0250626	54	0.111801
Asthma	493.9	10		0.810483	0.134695	0.0198617	55	0.113872
Purpura and other hemorrhagic conditions, Qualitative platelet defects	287.1	4	1	2.92937	0.133026	0.0375946	56	0.115942
Disorders of amino-acid transport and metabolism, Disturbances of sulphur-bearing amino-acid metabolism	270.4	4		1	0.129659	0.0424686	57	0.118012
Congenital anomalies of the integument, Other specified anomalies of skin	757.39	16		1	0.127813	0.0176093	58	0.120083
Malignant neoplasm of connective and other soft tissue	171.9	7	1	6.52111	0.126053	0.0380916	59	0.122153
Iron deficiency anemias	280.9	1		1.544	0.123187	0.123187	60	0.124224
Other diseases of blood and blood-forming organs, Familial polycythemia	289.6	2		1	0.123187	0.0699017	61	0.126294
Disorders involving the immune mechanism, Unspecified immunity deficiency	279.3	2		20.6588	0.122217	0.0625084	62	0.128364
Neurosyphilis	094	5		1	0.117693	0.04081	63	0.130435
Muscular dystrophies and other myopathies	359	7		3.42598	0.11495	0.0233637	64	0.132505
Diseases of white blood cells, Genetic anomalies of leukocytes	288.2	2		1	0.112035	0.0599895	65	0.134576
Other congenital musculoskeletal anomalies, Chondrodystrophy	756.4	2		1	0.112035	0.0693479	66	0.136646
Other and unspecified disorders of metabolism, Amyloidosis	277.3	1		2.58995	0.109083	0.109083	67	0.138716
Disorders of the pituitary gland and its hypothalamic control, Pituitary dwarfism	253.3	3		1	0.107281	0.0439912	68	0.140787
Other endocrine disorders, Other specified endocrine disorders	259.8	2		1	0.105754	0.0634373	69	0.142857
Other endocrine disorders, Dwarfism, not elsewhere classified	259.4	3		1	0.0959467	0.060794	70	0.144928
Other hypertrophic and atrophic conditions of skin, Keratoderma, acquired	701.1	5		1	0.0920117	0.0309223	71	0.146998
Other congenital musculoskeletal anomalies, Chondroectodermal dysplasia	756.55	3		1	0.0906075	0.0380832	72	0.149068
Malignant neoplasm of stomach	151.9*	11	1	3.4499	0.0901224	0.0268663	73	0.151139
Malignant neoplasm of ovary and other uterine adnexa	183	11	1	1	0.0901224	0.0330292	74	0.153209
Other malignant neoplasms of lymphoid and histiocytic tissue, Other lymphomas	202.8*	11	1	119.223	0.0898835	0.0278173	75	0.15528
Rheumatoid arthritis and other inflammatory polyarthropathies	714	7	1	1	0.0895767	0.0298866	76	0.15735
Overweight, obesity and other hyperalimentation, Localized adiposity	278.1	2		1	0.0895767	0.0447883	77	0.15942
Chromosomal anomalies	758	1		1	0.0885096	0.0885096	78	0.161491
Other congenital musculoskeletal anomalies, Other specified anomalies of muscle, tendon, fascia, and connective tissue	756.89	7	1	1	0.0860933	0.0252523	79	0.163561
Disorders of adrenal glands, Corticoadrenal insufficiency	255.4	6	1	3.51456	0.0858149	0.0290976	80	0.165631
Malignant neoplasm of retroperitoneum and peritoneum, Specified parts of peritoneum	158.8	1		3.54169	0.0853458	0.0853458	81	0.167702
Slow virus infection of central nervous system, Jakob-Creutzfeldt disease	046.1	2		1	0.0851047	0.0439585	82	0.169772
General symptoms, Insomnia, unspecified	780.52	1		1	0.0851047	0.0851047	83	0.171843
Symptoms involving head and neck, Other symbolic dysfunction	784.69	1		1	0.0851047	0.0851047	84	0.173913
Other and unspecified disorders of metabolism, Dysmetabolic syndrome X	277.7	2		1	0.0836642	0.0456683	85	0.175983
Symptoms involving nervous and musculoskeletal systems, Other symptoms involving nervous and musculoskeletal systems	781.99	2	1	1	0.0830468	0.0452344	86	0.178054
Disorders involving the immune mechanism, Autoimmune disease, not elsewhere classified	279.4	4		3.06319	0.0826116	0.0411485	87	0.180124
Malignant neoplasm of trachea, bronchus, and lung	162.9*	11	1	1.14679	0.0826116	0.019653	88	0.182195
Other deficiency anemias, Protein-deficiency anemia	281.4	6	1	1	0.0821057	0.0266747	89	0.184265
Polyglandular dysfunction and related disorders	258	3		2.43353	0.0818239	0.0295789	90	0.186335
Cardiac dysrhythmias, Paroxysmal ventricular tachycardia	427.1	2		0.872902	0.0818239	0.0444222	91	0.188406
Schizophrenic disorders	295.9	6		0.55654	0.0813824	0.0446981	92	0.190476
Diseases of white blood cells	288	3		18.3234	0.0812968	0.0531711	93	0.192547
Purpura and other hemorrhagic conditions, Thrombocytopenia, unspecified	287.5	2	1	8.31265	0.0812968	0.041552	94	0.194617
Disorders involving the immune mechanism, Wiskott-Aldrich syndrome	279.12*	1		1	0.0812968	0.0812968	95	0.196687
Cardiomyopathy, Other primary cardiomyopathies	425.4	22	1	1.27012	0.080479	0.0176031	96	0.198758
Other cerebral degenerations	331	12	1	0.489579	0.080479	0.0139725	97	0.200828
General symptoms, Convulsions	780.39	1		1	0.0794043	0.0794043	98	0.202899
Anxiety, dissociative and somatoform disorders	300	2		1.15164	0.0791268	0.070347	99	0.204969
Hyperkinetic syndrome of childhood, With hyperactivity	314.01	1		1	0.0791268	0.0791268	100	0.207039
Other extrapyramidal disease and abnormal movement disorders	333	3		1	0.0791268	0.0369348	101	0.20911
Drug dependence, Other specified drug dependence	304.6	3		1	0.0791268	0.0292834	102	0.21118
Personality disorders, Obsessive-compulsive personality disorder	301.4	4		1	0.0791268	0.0422586	103	0.213251
Diffuse diseases of connective tissue	710	4		1.93493	0.0751318	0.0271167	104	0.215321
Diabetes mellitus	250	24	1	0.945146	0.0751318	0.00952155	105	0.217391
Malignant neoplasm of prostate	185	11	1	0.890745	0.0727985	0.0271991	106	0.219462
Other congenital anomalies of digestive system, Hirschsprung's disease and other congenital functional disorders of colon	751.3	6		8.22211	0.069507	0.0354912	107	0.221532
Benign neoplasm of other parts of digestive system, Colon	211.3	5	1	1.17594	0.0659106	0.0323722	108	0.223602
Benign neoplasm of other parts of digestive system, Rectum and anal canal	211.4	1	1	1	0.0659106	0.0659106	109	0.225673
Purpura and other hemorrhagic conditions, Other nonthrombocytopenic purpuras	287.2	1	1	1	0.0659106	0.0659106	110	0.227743
Disorders of the autonomic nervous system	337.9	1		1.45325	0.0655857	0.0655857	111	0.229814
Benign neoplasm of skin, Scalp and skin of neck	216.4	1		1	0.0654644	0.0654644	112	0.231884
Lymphoid leukemia	204	2	1	21.6493	0.0651177	0.0513758	113	0.233954
Aplastic anemia and other bone marrow failure syndromes, Constitutional aplastic anemia	284.09	10	1	17.7806	0.0641133	0.0152329	114	0.236025
Chronic liver disease and cirrhosis, Cirrhosis of liver without mention of alcohol	571.5	2		1.78458	0.063337	0.0370128	115	0.238095
Disorders of amino-acid transport and metabolism, Other disturbances of aromatic amino-acid metabolism	270.2	10	1	1	0.062509	0.014449	116	0.240166
Facial nerve disorders, Other facial nerve disorders	351.8	2		1	0.0610247	0.0325984	117	0.242236
Sexual and gender identity disorders	302.9	1		1	0.0591071	0.0591071	118	0.244306
Other zoonotic bacterial diseases	027	1		4.87947	0.0585913	0.0585913	119	0.246377
Malignant neoplasm of body of uterus	182	3		0.55569	0.0585913	0.0360116	120	0.248447
Other and unspecified congenital anomalies, Anomalies of other endocrine glands	759.2	1		1	0.0584417	0.0584417	121	0.250518
Other and unspecified disorders of metabolism, Mucopolysaccharidosis	277.5	5		16.3157	0.0558026	0.031327	122	0.252588
Symptoms involving nervous and musculoskeletal systems, Lack of coordination	781.3	4		1	0.0535149	0.0215862	123	0.254658
Keratitis	370.9	1	1	1.69433	0.053176	0.053176	124	0.256729
Congenital anomalies of eye, Microphthalmos	743.1	3	1	1	0.053176	0.0350301	125	0.258799
Congenital anomalies of eye, Specified anomalies of optic disc	743.57	1	1	1	0.053176	0.053176	126	0.26087
Disorders of optic nerve and visual pathways, Other disorders of optic nerve	377.49	1	1	1	0.053176	0.053176	127	0.26294
Congenital anomalies of eye, Coloboma and other anomalies of anterior segment	743.49	2	1	1	0.053176	0.0299797	128	0.26501
Congenital anomalies of eye, Aniridia	743.45	1	1	1	0.053176	0.053176	129	0.267081
Congenital anomalies of eye, Specified anomalies of anterior chamber, chamber angle, and related structures	743.44	4	1	1	0.053176	0.024049	130	0.269151
Cataract	366.9	9	1	1	0.053176	0.0115392	131	0.271222
Congenital anomalies of eye	743.9	1	1	1	0.053176	0.053176	132	0.273292
Malignant neoplasm of esophagus	150.9	4		1.53477	0.0513633	0.0180791	133	0.275362
Coagulation defects, Congenital deficiency of other clotting factors	286.3	9		2.78976	0.0512174	0.0100443	134	0.277433
Other diseases of blood and blood-forming organs, Other specified diseases of blood and blood-forming organs	289.89	1		2.15079	0.0512174	0.0512174	135	0.279503
Visual disturbances, Color vision deficiencies	368.5	1		1	0.0504043	0.0504043	136	0.281573
Other and unspecified anemias, Other specified anemias	285.8	2		5.41535	0.0494469	0.0290617	137	0.283644
Other disorders of skin and subcutaneous tissue, Dyschromia	709.09	4	1	2.52779	0.0489687	0.0185364	138	0.285714
Diseases of sebaceous glands, Sebaceous cyst	706.2	3	1	1	0.0489687	0.0203381	139	0.287785
Other conditions of brain, Other conditions of brain	348.8	1		1.72465	0.048587	0.048587	140	0.289855
Other congenital musculoskeletal anomalies	756	7		1	0.048587	0.0219311	141	0.291925
Other and unspecified congenital anomalies, Other hamartoses, NEC	759.6	7	1	1	0.048587	0.0271967	142	0.293996
Neoplasm of uncertain behavior of endocrine glands and nervous system, Meninges	237.6	3		1	0.048587	0.0262308	143	0.296066
Aplastic anemia and other bone marrow failure syndromes, Constitutional red blood cell aplasia	284.01	1		1	0.0476823	0.0476823	144	0.298137
Spinocerebellar disease, Other spinocerebellar diseases	334.8	3		1	0.0472526	0.0325542	145	0.300207
Hereditary and idiopathic peripheral neuropathy, Refsum's disease	356.3	3		1	0.0472125	0.0204012	146	0.302277
Congenital anomalies of the integument, Congenital ectodermal dysplasia	757.31	6	1	1	0.0452733	0.0160929	147	0.304348
Other congenital anomalies of nervous system, Microcephalus	742.1	4		1	0.0450705	0.0208377	148	0.306418
Disorders of carbohydrate transport and metabolism, Hereditary fructose intolerance	271.2	3		1	0.0443792	0.0170542	149	0.308489
Other congenital anomalies of limbs	755	1		1	0.0440411	0.0440411	150	0.310559
Other congenital anomalies of nervous system, Other specified anomalies of brain	742.4	3		1	0.0440411	0.0226376	151	0.312629
Nonspecific findings on examination of blood, Other nonspecific abnormal serum enzyme levels	790.5	1		1	0.0439127	0.0439127	152	0.3147
Cerebral degenerations usually manifest in childhood	330	7		1	0.0439127	0.00745194	153	0.31677
Disorders of lipoid metabolism, Lipidoses	272.7	7		1	0.0439127	0.0150053	154	0.318841
Muscular dystrophies and other myopathies, Hereditary progressive muscular dystrophy	359.1	12		1	0.0429976	0.0119942	155	0.320911
Hypertension complicating pregnancy, childbirth, and the puerperium, Mild or unspecified pre-eclampsia	642.4	2		1	0.0426587	0.0254349	156	0.322981
Mononeuritis of lower limb	355.9	6	1	2.63171	0.0418043	0.0180193	157	0.325052
Hereditary and idiopathic peripheral neuropathy	356	3		2.52926	0.0418043	0.0188839	158	0.327122
Disorders of the pituitary gland and its hypothalamic control, Other anterior pituitary disorders	253.4	5		1	0.0407872	0.0101505	159	0.329193
Multiple sclerosis	340	2		1	0.0401387	0.0214755	160	0.331263
Bacterial infection in conditions classified elsewhere and of unspecified site, Helicobacter pylori (H. pylori)	041.86	2		1	0.0396847	0.0198424	161	0.333333
Other disorders of skin and subcutaneous tissue	709	3		2.16692	0.0372896	0.0124299	162	0.335404
Other malignant neoplasm of skin	173.9	5	1	2.86643	0.0372542	0.0164719	163	0.337474
Hearing loss	389.9	17		1.5062	0.0369116	0.00932476	164	0.339545
Congenital anomalies of the integument, Congenital pigmentary anomalies of skin	757.33	13	1	1	0.0362755	0.0145565	165	0.341615
Disease of capillaries	448	2		1	0.0361422	0.0180711	166	0.343685
Disorders of mineral metabolism	275	2		4.40017	0.0358767	0.0221064	167	0.345756
Psoriasis and similar disorders, Other psoriasis	696.1	3		1.42662	0.0358767	0.0219428	168	0.347826
Other and unspecified disorders of metabolism, Disorders of porphyrin metabolism	277.1	5		1	0.0358767	0.0192338	169	0.349896
Neoplasm of uncertain behavior of other and unspecified sites and tissues, Other lymphatic and hematopoietic tissues	238.79*	1		4.85293	0.0354416	0.0354416	170	0.351967
Myeloid leukemia, Chronic	205.1	1		2.78944	0.0354416	0.0354416	171	0.354037
Other cerebral degenerations, Pick's disease	331.11	1		1	0.0352563	0.0352563	172	0.356108
Persistent mental disorders due to conditions classified elsewhere, Other persistent mental disorders due to conditions classified elsewhere	294.8	6		0.451201	0.0352563	0.0222586	173	0.358178
Coagulation defects	286.9	9	1	1.99896	0.0350722	0.00935462	174	0.360248
Multiple myeloma and immunoproliferative neoplasms	203	3	1	2.95685	0.0346356	0.0239799	175	0.362319
Malaria, Malaria, unspecified	084.6	3		1	0.0341485	0.0133935	176	0.364389
Certain adverse effects not elsewhere classified, Sepsis	995.91	1		1	0.0341485	0.0341485	177	0.36646
Symptoms involving skin and other integumentary tissue, Changes in skin texture	782.8	1		1	0.0339598	0.0339598	178	0.36853
Disorders of parathyroid gland, Hypoparathyroidism	252.1	2		2.39066	0.0337843	0.0173441	179	0.3706
Neoplasm of uncertain behavior of other and unspecified sites and tissues, Connective and other soft tissue	238.1	5	1	3.79252	0.0328878	0.0146598	180	0.372671
Malignant neoplasm of kidney and other and unspecified urinary organs	189	8		1.51262	0.0328878	0.0123544	181	0.374741
Neoplasm of uncertain behavior of other and unspecified sites and tissues, Polycythemia vera	238.4	2		1	0.0328878	0.0238783	182	0.376812
Other and unspecified disorders of metabolism, Other disorders of purine and pyrimidine metabolism	277.2	3	1	1	0.03279	0.01093	183	0.378882
Gout, Gout with other specified manifestations	274.89	1		1	0.03279	0.03279	184	0.380952
Kwashiorkor	260	4	1	4.06958	0.0317787	0.0180421	185	0.383023
Postinflammatory pulmonary fibrosis	515	4	1	1.7291	0.0317787	0.0103912	186	0.385093
Disorders of amino-acid transport and metabolism, Phenylketonuria [PKU]	270.1	2		1	0.0317078	0.0222413	187	0.387164
Hereditary and idiopathic peripheral neuropathy, Other specified idiopathic peripheral neuropathy	356.8	2		2.31613	0.0316776	0.0235575	188	0.389234
Other congenital anomalies of circulatory system	747	1		1	0.0311423	0.0311423	189	0.391304
Other endocrine disorders, Androgen insensitivity syndrome	259.5	1		1	0.0309899	0.0309899	190	0.393375
Congenital anomalies of urinary system, Other specified anomalies of bladder and urethra	753.8	1		1	0.0309899	0.0309899	191	0.395445
Other extrapyramidal disease and abnormal movement disorders	333.9	1		1	0.0303678	0.0303678	192	0.397516
Human immunodeficiency virus [HIV] disease	042	8		6.85047	0.0299518	0.00793925	193	0.399586
Symptoms involving urinary system, Other abnormality of urination	788.69	1		1	0.0299518	0.0299518	194	0.401656
Diseases of white blood cells, Eosinophilia	288.3	1		1	0.0299518	0.0299518	195	0.403727
Disorders of amino-acid transport and metabolism, Other specified disorders of amino-acid metabolism	270.8	1		1	0.0299518	0.0299518	196	0.405797
Disorders of carbohydrate transport and metabolism, Other specified disorders of carbohydrate transport and metabolism	271.8	9		1	0.0299518	0.00732693	197	0.407867
Other retinal disorders, Other dystrophies primarily involving the sensory retina	362.75	4		1	0.0299518	0.0160549	198	0.409938
Disorders of lipoid metabolism	272	6		0.626361	0.0299518	0.00958436	199	0.412008
Epilepsy and recurrent seizures	345.9	9		1	0.0296805	0.0090562	200	0.414079
Other congenital anomalies of nervous system, Reduction deformities of brain	742.2	5		1	0.0296636	0.0112103	201	0.416149
Congenital anomalies of ear, face, and neck	744.9	3	1	1	0.0283794	0.0181821	202	0.418219
General symptoms, Memory loss	780.93	2		1	0.0280518	0.0207354	203	0.42029
Organic sleep disorders, Congenital central alveolar hypoventilation syndrome	327.25	4		1	0.0280518	0.0136036	204	0.42236
Special symptoms or syndromes, not elsewhere classified, Anorexia nervosa	307.1	2		1	0.0280518	0.0141702	205	0.424431
Other congenital anomalies of heart, Hypoplastic left heart syndrome	746.7	1		1	0.0280518	0.0280518	206	0.426501
Other congenital anomalies of limbs, Syndactyly	755.1	4		1	0.0280518	0.0169115	207	0.428571
Conduction disorders, Atrioventricular block, other and unspecified	426.1	2		0.772256	0.0280518	0.0219639	208	0.430642
Other disorders of bone and cartilage, Tietze's disease	733.6	1		1	0.0279048	0.0279048	209	0.432712
Other and unspecified disorders of metabolism, Disorders of fatty acid oxidation	277.85	5	1	1	0.0277563	0.00788961	210	0.434783
Unspecified mental retardation	319	16		1	0.0271987	0.00974408	211	0.436853
Anterior horn cell disease, Motor neuron disease	335.2	4		1	0.0269389	0.0129425	212	0.438923
Malignant neoplasm of brain, Cerebellum NOS	191.6	1		4.92551	0.0268874	0.0268874	213	0.440994
Muscular dystrophies and other myopathies	359.9	11		3.42598	0.02683	0.0128231	214	0.443064
Neoplasms of unspecified nature, Other specified sites	239.8	1		8.38523	0.0266603	0.0266603	215	0.445135
Other disorders of bone and cartilage	733	7		1.60242	0.0266603	0.00615878	216	0.447205
Acquired hypothyroidism	244.9	5	1	1.25882	0.0265171	0.00530343	217	0.449275
Other and unspecified disorders of metabolism, Amyloidosis	277.39	6	1	2.58995	0.0265104	0.016511	218	0.451346
Mononeuritis of upper limb and mononeuritis multiplex	354	1		1	0.0265104	0.0265104	219	0.453416
Thyrotoxicosis with or without goiter	242.9	1		1	0.0265104	0.0265104	220	0.455487
Other and unspecified congenital anomalies, Prader-Willi syndrome	759.81	2		1	0.0263237	0.0146412	221	0.457557
Disorders of lipoid metabolism, Other disorders of lipoid metabolism	272.8	1		1	0.0262572	0.0262572	222	0.459627
Disorders of fluid, electrolyte, and acid-base balance, Acidosis	276.2	2		1.49765	0.025966	0.012983	223	0.461698
Other retinal disorders, Pigmentary retinal dystrophy	362.74	9		1	0.0258319	0.00940017	224	0.463768
Other retinal disorders, Dystrophies primarily involving the retinal pigment epithelium	362.76	3		1	0.0258319	0.0123295	225	0.465839
Other disorders of soft tissues, Myalgia and myositis, unspecified	729.1	2		1	0.0257128	0.0128564	226	0.467909
Disorders of amino-acid transport and metabolism, Other disturbances of straight-chain amino-acid metabolism	270.7	2		1	0.025321	0.0192432	227	0.469979
Muscular dystrophies and other myopathies, Myotonic disorders	359.2	1		1	0.0252511	0.0252511	228	0.47205
Symptoms concerning nutrition, metabolism, and development, Short stature	783.43	3		1	0.0246925	0.0121951	229	0.47412
Congenital anomalies of genital organs, Indeterminate sex and pseudohermaphroditism	752.7	5		1	0.02307	0.00523768	230	0.47619
Certain congenital musculoskeletal deformities, Of spine	754.2	1		1	0.0230447	0.0230447	231	0.478261
	756.58	1		1	0.0230447	0.0230447	232	0.480331
Chromosomal anomalies	758.9	2		1	0.0229876	0.0136792	233	0.482402
Disorders of lipoid metabolism, Mixed hyperlipidemia	272.2	5		1	0.0228722	0.00972517	234	0.484472
Disorders of lipoid metabolism, Hyperchylomicronemia	272.3	1		1	0.0228722	0.0228722	235	0.486542
Disorders of lipoid metabolism, Lipoprotein deficiencies	272.5	4	1	1	0.0228722	0.0115013	236	0.488613
Episodic mood disorders	296	1		0.870122	0.0226966	0.0226966	237	0.490683
Diseases of white blood cells, Functional disorders of polymorphonuclear neutrophils	288.1	4	1	1	0.022382	0.0121357	238	0.492754
Other diseases of lung, Other diseases of lung	518.89	2		1.58986	0.0221697	0.0168427	239	0.494824
Other and unspecified congenital anomalies, Tuberous sclerosis	759.5	3		1	0.0221697	0.0112285	240	0.496894
Thyrotoxicosis with or without goiter	242	3		1	0.0213162	0.00710541	241	0.498965
Overweight, obesity and other hyperalimentation	278	7		0.736776	0.0213037	0.00604178	242	0.501035
Diseases of pancreas, Other specified diseases of pancreas	577.8	2		1.66583	0.0211205	0.0105602	243	0.503106
Disorders of adrenal glands, Other adrenal hypofunction	255.5	1		4.75819	0.020909	0.020909	244	0.505176
Disorders of muscle, ligament, and fascia, Other fibromatoses	728.79	3		1	0.0205935	0.0110951	245	0.507246
Other and unspecified anemias	285.9	8	1	2.1331	0.0203092	0.00574272	246	0.509317
Other disorders of bone and cartilage	733.9	3	1	1.60242	0.0202393	0.00686049	247	0.511387
Strabismus and other disorders of binocular eye movements, Other and unspecified heterotropia	378.3	1		1	0.0202393	0.0202393	248	0.513458
Acquired hemolytic anemias	283.9	7		13.6457	0.0197983	0.00668555	249	0.515528
Hereditary hemolytic anemias	282	4		4.95247	0.0197983	0.00877549	250	0.517598
Hereditary hemolytic anemias, Hereditary elliptocytosis	282.1	3		1	0.0197983	0.00958179	251	0.519669
Erythematosquamous dermatosis, Seborrheic dermatitis	690.1	1		1	0.0193646	0.0193646	252	0.521739
Hearing loss, Unspecified hearing loss	389.99	1		1.3988	0.0193551	0.0193551	253	0.52381
Regional enteritis	555.9	3	1	1	0.0191157	0.00995867	254	0.52588
Disorders of muscle, ligament, and fascia, Other specific muscle disorders	728.3	3		1	0.0188427	0.0101463	255	0.52795
Osteitis deformans and osteopathies associated with other disorders classified elsewhere	731	1		1.54514	0.0187684	0.0187684	256	0.530021
Pervasive developmental disorders	299	3		1	0.0186884	0.012334	257	0.532091
Disorders of amino-acid transport and metabolism	270	2		1	0.0184563	0.0111758	258	0.534161
Congenital anomalies of eye, Other specified anomalies of eye	743.8	1		1	0.0184083	0.0184083	259	0.536232
Chromosomal anomalies, Other microdeletions	758.33	3	1	1	0.0178108	0.0105182	260	0.538302
Neoplasms of unspecified nature, Bone, soft tissue, and skin	239.2	1		7.91793	0.0176927	0.0176927	261	0.540373
Disorders of adrenal glands	255	1		2.81326	0.0176927	0.0176927	262	0.542443
Other benign neoplasm of connective and other soft tissue	215.9	1		2.08716	0.0176927	0.0176927	263	0.544513
Benign neoplasm of other endocrine glands and related structures	227	2		1	0.0176927	0.0099814	264	0.546584
Congenital anomalies of the integument, Specified anomalies of nails	757.5	4		1	0.0175666	0.00965467	265	0.548654
Diseases due to other mycobacteria	031.9	4		2.37256	0.0169935	0.0049811	266	0.550725
Other and unspecified disorders of the nervous system	349.9	1		1.78489	0.0169935	0.0169935	267	0.552795
Disorders of amino-acid transport and metabolism, Disorders of urea cycle metabolism	270.6	3		1	0.0169875	0.00950744	268	0.554865
Corneal opacity and other disorders of cornea, Hereditary corneal dystrophies	371.5	3	1	1	0.0168603	0.00655141	269	0.556936
Disorders of lipoid metabolism, Pure hyperglyceridemia	272.1	1	1	1	0.0168603	0.0168603	270	0.559006
Cerebral degenerations usually manifest in childhood, Other specified cerebral degenerations in childhood	330.8	11		1	0.0166915	0.00556983	271	0.561077
Other perinatal jaundice, Kernicterus not due to isoimmunization	774.7	1		1	0.0166915	0.0166915	272	0.563147
Simple and unspecified goiter	240.9	3		1.62548	0.0162107	0.00742412	273	0.565217
Other congenital anomalies of nervous system	742.9	1		1	0.0158119	0.0158119	274	0.567288
Leprosy	030.9	1		1	0.015764	0.015764	275	0.569358
Contact dermatitis and other eczema, Due to solar radiation	692.79	1		2.93592	0.0151809	0.0151809	276	0.571429
Fetus or newborn affected by other complications of labor and delivery, Maternal anesthesia and analgesia	763.5	1		1	0.0151809	0.0151809	277	0.573499
Other current conditions in the mother classifiable elsewhere, but complicating pregnancy, childbirth, or the puerperium, Abnormal glucose tolerance	648.8	4		1	0.0151484	0.00591592	278	0.575569
Myeloid leukemia	205.9	2		3.19466	0.0150221	0.0146882	279	0.57764
Congenital anomalies of the integument, Other specified anomalies of the integument	757.8	1	1	1	0.0149189	0.0149189	280	0.57971
Other disorders of eyelids, Blepharophimosis	374.46	1	1	1	0.0149189	0.0149189	281	0.581781
Other congenital anomalies of limbs, Other anomalies of upper limb, including shoulder girdle	755.5	3	1	1	0.0149189	0.0068319	282	0.583851
Other congenital anomalies of limbs, Reduction deformities, unspecified limb	755.4	1	1	1	0.0149189	0.0149189	283	0.585921
Other congenital anomalies of limbs, Anomalies of foot, NEC	755.67	3	1	1	0.0149189	0.0100226	284	0.587992
Other congenital anomalies of circulatory system, Other anomalies of peripheral vascular system	747.6	1		1	0.0148897	0.0148897	285	0.590062
Neoplasm of uncertain behavior of other and unspecified sites and tissues, Essential thrombocythemia	238.71	2		1	0.0148687	0.00743436	286	0.592133
Neoplasm of uncertain behavior of other and unspecified sites and tissues, Myelofibrosis with myeloid metaplasia	238.76	1		1	0.0148687	0.0148687	287	0.594203
Certain congenital musculoskeletal deformities, Congenital bowing of unspecified long bones of leg	754.44	2		1	0.0148665	0.00812615	288	0.596273
Other congenital musculoskeletal anomalies	756.9	2		1	0.0148665	0.00812615	289	0.598344
Other forms of chronic ischemic heart disease	414	5		0.789287	0.0145341	0.00452476	290	0.600414
Disorders of lipoid metabolism, Other and unspecified hyperlipidemia	272.4	3		0.601459	0.0144254	0.00480846	291	0.602484
Other deficiency anemias	281.9	2		1.50834	0.0143543	0.0115154	292	0.604555
Other congenital anomalies of nervous system, Other specified anomalies of spinal cord	742.59	1		1	0.0143543	0.0143543	293	0.606625
Congenital anomalies of urinary system, Medullary cystic kidney	753.16	2		1	0.0139255	0.0138494	294	0.608696
Congenital anomalies of urinary system, Renal dysplasia	753.15	1		1	0.0139255	0.0139255	295	0.610766
Anxiety, dissociative and somatoform disorders, Undifferentiated somatoform disorder	300.82	1		1	0.0138951	0.0138951	296	0.612836
Nonspecific findings on examination of urine, Myoglobinuria	791.3	2		1	0.01347	0.00965738	297	0.614907
Lipoma	214.9	4		1	0.0132204	0.00756642	298	0.616977
Diseases of hair and hair follicles, Alopecia	704.09	2		14.1637	0.0130478	0.00734568	299	0.619048
Bulbus cordis anomalies and anomalies of cardiac septal closure, Tetralogy of Fallot	745.2	2		1	0.0130478	0.00652391	300	0.621118
Certain adverse effects not elsewhere classified, Allergy, unspecified	995.3	4		1	0.0130478	0.00486498	301	0.623188
Alcohol-induced mental disorders, Idiosyncratic alcohol intoxication	291.4	1		14.7071	0.0127711	0.0127711	302	0.625259
Other derangement of joint, Ankylosis of joint	718.5	1		1	0.0127619	0.0127619	303	0.627329
Other congenital musculoskeletal anomalies, Osteodystrophies	756.59	6		1	0.0127619	0.00434155	304	0.6294
Heart failure	428	1		1.11758	0.0121164	0.0121164	305	0.63147
Disorders of muscle, ligament, and fascia, Muscle weakness (generalized)	728.87	2		1	0.0121045	0.00941007	306	0.63354
Other extrapyramidal disease and abnormal movement disorders, Other choreas	333.5	3		1	0.0119562	0.00879936	307	0.635611
Other extrapyramidal disease and abnormal movement disorders, Genetic torsion dystonia	333.6	4		1	0.0119349	0.00814158	308	0.637681
Chorioretinal inflammations, scars, and other disorders of choroid, Focal retinitis and retinochoroiditis, juxtapapillary	363.05	1		1	0.0119349	0.0119349	309	0.639752
General symptoms, Sleep disturbances	780.5	1		1	0.011892	0.011892	310	0.641822
Essential hypertension	401.9	5	1	0.861653	0.0118646	0.00611468	311	0.643892
Disorders involving the immune mechanism, Other specified disorders involving the immune mechanism	279.8	4		9.71356	0.011153	0.00493949	312	0.645963
Malignant neoplasm of major salivary glands	142.9*	1		4.5347	0.0111436	0.0111436	313	0.648033
Uterine leiomyoma	218.9	2		0.686677	0.0111436	0.00766701	314	0.650104
Other retinal disorders, Retinal neovascularization NOS	362.16	1		1	0.0111253	0.0111253	315	0.652174
Infertility, male	606	1		1	0.0109025	0.0109025	316	0.654244
Vitamin A deficiency, Other manifestations of vitamin A deficiency	264.8	1		1	0.0108525	0.0108525	317	0.656315
Malignant neoplasm of other and unspecified parts of nervous system	192.9	1		4.86324	0.0108397	0.0108397	318	0.658385
Cardiac dysrhythmias, Atrial fibrillation	427.31	2		1.07103	0.0105906	0.0073905	319	0.660455
Spinocerebellar disease, Hereditary spastic paraplegia	334.1	3		1	0.0102295	0.00800062	320	0.662526
Other conditions of brain, Encephalopathy, not elsewhere classified	348.3	1		1.97696	0.0101268	0.0101268	321	0.664596
Aortic aneurysm and dissection	441.9	2		1	0.0100155	0.005369	322	0.666667
Diseases of white blood cells, Elevated white blood cell count	288.6	1	1	1	0.00987825	0.00987825	323	0.668737
Slow fetal growth and fetal malnutrition	764.9	2		1	0.00980778	0.0068714	324	0.670807
Diseases of the jaws, Other specified diseases of the jaws	526.89	2		2.65992	0.00968383	0.00484191	325	0.672878
Conduction disorders, Long QT syndrome	426.82	4		1	0.00954849	0.00645365	326	0.674948
Transient cerebral ischemia	435.9	2		0.572378	0.00945473	0.00786378	327	0.677019
Other congenital musculoskeletal anomalies, Multiple epiphyseal dysplasia	756.56	1		1	0.0092829	0.0092829	328	0.679089
Intervertebral disc disorders	722.9	1		1	0.0092829	0.0092829	329	0.681159
Disorders of mineral metabolism, Disorders of magnesium metabolism	275.2	1		3.83493	0.00916833	0.00916833	330	0.68323
Aplastic anemia and other bone marrow failure syndromes	284.9	2		21.9814	0.00908121	0.0045406	331	0.6853
Other local infections of skin and subcutaneous tissue, Pyoderma gangrenosum	686.01	1		1	0.00898454	0.00898454	332	0.687371
Other congenital anomalies of digestive system, Congenital cystic disease of liver	751.62	1		1	0.00885972	0.00885972	333	0.689441
Congenital anomalies of urinary system, Polycystic kidney, autosomal recessive	753.14	2		1	0.00826239	0.0041312	334	0.691511
Congenital anomalies of urinary system	753	3		1	0.00821114	0.00540126	335	0.693582
Encephalitis, myelitis, and encephalomyelitis	323.9	5		4.20733	0.00818147	0.00370447	336	0.695652
Neoplasm of uncertain behavior of endocrine glands and nervous system, Neurofibromatosis	237.7	3	1	1	0.00812763	0.00560806	337	0.697723
Other and unspecified disorders of metabolism, Familial Mediterranean fever	277.31	2		1	0.00803446	0.00488277	338	0.699793
Disorders of plasma protein metabolism, Other disorders of plasma protein metabolism	273.8	4		3.06918	0.00799263	0.00561581	339	0.701863
Nephrotic syndrome	581.9	2		1.4551	0.00794355	0.00660796	340	0.703934
Strabismus and other disorders of binocular eye movements, Heterophoria	378.4	1		1	0.00793798	0.00793798	341	0.706004
Organic sleep disorders, Circadian rhythm sleep disorder	327.3	1		58.0115	0.00777284	0.00777284	342	0.708075
Other disorders of biliary tract, Other specified disorders of biliary tract	576.8	1		2.31253	0.00747731	0.00747731	343	0.710145
Other extrapyramidal disease and abnormal movement disorders, Myoclonus	333.2	1		1	0.00747731	0.00747731	344	0.712215
Other congenital musculoskeletal anomalies, Other anomalies of ribs and sternum	756.3	1		1	0.00743296	0.00743296	345	0.714286
Diffuse diseases of connective tissue, Systemic sclerosis	710.1	1		1	0.00743296	0.00743296	346	0.716356
Other congenital musculoskeletal anomalies, Osteopoikilosis	756.53	1		1	0.00743296	0.00743296	347	0.718427
Cardiac dysrhythmias, Ventricular fibrillation	427.41	1		1	0.00728219	0.00728219	348	0.720497
Other congenital anomalies of heart, Other specified anomalies of heart	746.89	1		1	0.00728219	0.00728219	349	0.722567
Conduction disorders, Other heart block	426.6	1		1	0.00728219	0.00728219	350	0.724638
Cardiac dysrhythmias, Sinoatrial node dysfunction	427.81	1		0.693397	0.00728219	0.00728219	351	0.726708
Other congenital anomalies of limbs, Congenital deformity of knee (joint)	755.64	2	1	1	0.00726804	0.00597148	352	0.728778
Disorders resulting from impaired renal function, Other specified disorders resulting from impaired renal function	588.89	1		1.91223	0.00713498	0.00713498	353	0.730849
Vitamin D deficiency	268	2	1	1	0.00704371	0.00352186	354	0.732919
Other congenital anomalies of limbs, Acrocephalosyndactyly	755.55	2		1	0.00702713	0.00491496	355	0.73499
Calculus of kidney and ureter	592	1		0.842002	0.00702182	0.00702182	356	0.73706
Chromosomal anomalies, Velo-cardio-facial syndrome	758.32	1		1	0.00702179	0.00702179	357	0.73913
Other congenital anomalies of heart	746.9	2		1	0.00702057	0.00609117	358	0.741201
Disorders of carbohydrate transport and metabolism, Galactosemia	271.1	2		18.3194	0.0069659	0.00348295	359	0.743271
Visual disturbances, Achromatopsia	368.54	1		1	0.00691748	0.00691748	360	0.745342
Disorders of adrenal glands, Other specified disorders of adrenal glands	255.8	1		1	0.00679473	0.00679473	361	0.747412
Sudden death, cause unknown	798	1		1	0.00678589	0.00678589	362	0.749482
Other congenital anomalies of digestive system, Atresia and stenosis of large intestine, rectum, and anal canal	751.2	1		1	0.00678349	0.00678349	363	0.751553
Neoplasm of uncertain behavior of endocrine glands and nervous system, Paraganglia	237.3	1		1	0.00674125	0.00674125	364	0.753623
Other conditions of brain	348.9	1		1.48988	0.00668681	0.00668681	365	0.755694
Cerebral degenerations usually manifest in childhood, Cerebral lipidoses	330.1	2		1	0.00668681	0.0033434	366	0.757764
Kaposi's sarcoma	176.9	2	1	5.62747	0.00667958	0.00425699	367	0.759834
Purpura and other hemorrhagic conditions	287.9	1	1	8.26753	0.00648034	0.00648034	368	0.761905
Emphysema, Other emphysema	492.8	1	1	1	0.00648034	0.00648034	369	0.763975
Noninfectious disorders of lymphatic channels, Other lymphedema	457.1	1		6.94538	0.00639109	0.00639109	370	0.766046
Hemangioma and lymphangioma, any site	228	1		1.73671	0.00639109	0.00639109	371	0.768116
General symptoms, Other general symptoms	780.99	1		1.47319	0.00638604	0.00638604	372	0.770186
Other congenital anomalies of upper alimentary tract, Congenital hypertrophic pyloric stenosis	750.5	1		1	0.00615769	0.00615769	373	0.772257
Disorders of carbohydrate transport and metabolism	271	5		1	0.00606306	0.00241661	374	0.774327
Visual disturbances, Night blindness	368.6	2		1	0.00599505	0.0051171	375	0.776398
Disorders involving the immune mechanism, DiGeorge's syndrome	279.11	1		1	0.00575971	0.00575971	376	0.778468
Other cerebral degenerations, Obstructive hydrocephalus	331.4	1		1	0.00546053	0.00546053	377	0.780538
Other and unspecified disorders of metabolism	277	2		2.1427	0.00523268	0.00261634	378	0.782609
Diseases of pancreas	577	3		1	0.00523268	0.00314102	379	0.784679
Other and unspecified disorders of metabolism, Cystic fibrosis	277.09	1		1	0.00523268	0.00523268	380	0.786749
Congenital anomalies of genital organs, Other specified anomalies of genital organs	752.89	1		1	0.00523268	0.00523268	381	0.78882
Noninflammatory disorders of vagina, Other specified noninflammatory disorders of vagina	623.8	1		1	0.00517665	0.00517665	382	0.79089
Other disorders of bone and cartilage, Other and unspecified disorders of bone and cartilage	733.99	2		1.34392	0.00516177	0.00448559	383	0.792961
Other disorders of bone and cartilage, Hyperostosis of skull	733.3	2		1	0.00516177	0.00258089	384	0.795031
Other congenital musculoskeletal anomalies, Osteogenesis imperfecta	756.51	5		1	0.00516177	0.00251796	385	0.797101
Disorders of mineral metabolism, Other specified disorders of mineral metabolism	275.8	1		1	0.00516177	0.00516177	386	0.799172
Other congenital musculoskeletal anomalies, Osteopetrosis	756.52	2		1	0.00516177	0.00258089	387	0.801242
Malignant neoplasm without specification of site, Other	199.1	1		3.61332	0.0050702	0.0050702	388	0.803313
Disorders of adrenal glands, Bartter's syndrome	255.13	2	1	1	0.00483317	0.00241659	389	0.805383
Disorders of the pituitary gland and its hypothalamic control, Diabetes insipidus	253.5	2		2.29768	0.00473669	0.00236835	390	0.807453
Hearing loss	389	1		1.5062	0.00473669	0.00473669	391	0.809524
Dementias, Vascular dementia	290.4	1		0.403957	0.00471643	0.00471643	392	0.811594
Other diseases of blood and blood-forming organs	289.9	1		5.42538	0.00468699	0.00468699	393	0.813665
Other specified leukemia, Other specified leukemia	207.8	1	1	134.403	0.00464947	0.00464947	394	0.815735
Malignant neoplasm of testis	186.9	2	1	21.3588	0.00464947	0.00382528	395	0.817805
Polyarteritis nodosa and allied conditions, Wegener's granulomatosis	446.4	1		2.37969	0.004558	0.004558	396	0.819876
Other and unspecified disorders of metabolism, Other specified disorders of metabolism	277.89	1		3.76427	0.00455582	0.00455582	397	0.821946
Other and unspecified congenital anomalies, Fragile X syndrome	759.83	1		1	0.00452279	0.00452279	398	0.824017
Poisoning by water, mineral, and uric acid metabolism drugs, Uric acid metabolism drugs	974.7	1		1	0.0044848	0.0044848	399	0.826087
Other and unspecified disorders of metabolism, Other deficiencies of circulating enzymes	277.6	2		1	0.00433859	0.00216929	400	0.828157
Disorders of the pituitary gland and its hypothalamic control, Panhypopituitarism	253.2	2		1	0.0043021	0.00215105	401	0.830228
Disorders of adrenal glands, Adrenogenital disorders	255.2	6		1	0.0042026	0.000700433	402	0.832298
Hypertensive chronic kidney disease	403.9	1		0.806209	0.00419039	0.00419039	403	0.834369
Other demyelinating diseases of central nervous system	341.9	1		1	0.00415994	0.00415994	404	0.836439
Other and unspecified disorders of metabolism, Disorders of mitochondrial metabolism	277.87	2		1	0.00406352	0.00203176	405	0.838509
Malignant neoplasm of other endocrine glands and related structures, Pituitary gland and craniopharyngeal duct	194.3	1		5.81407	0.00375491	0.00375491	406	0.84058
Other nutritional deficiencies, Mineral deficiency, not elsewhere classified	269.3	1		1	0.00370619	0.00370619	407	0.84265
Cleft palate and cleft lip	749	1		1	0.00359176	0.00359176	408	0.84472
Other and unspecified disorders of metabolism	277.9	1		2.1427	0.0034449	0.0034449	409	0.846791
Disorders of tooth development and eruption, Abnormalities of size and form	520.2	1		13.7396	0.00339863	0.00339863	410	0.848861
Neoplasm of uncertain behavior of genitourinary organs, Ovary	236.2	1		1	0.00339863	0.00339863	411	0.850932
Ovarian dysfunction, Other ovarian hyperfunction	256.1	1		1	0.00339863	0.00339863	412	0.853002
Chromosomal anomalies, Gonadal dysgenesis	758.6	1		1	0.00339863	0.00339863	413	0.855072
Disorders of amino-acid transport and metabolism, Disturbances of branched-chain amino-acid metabolism	270.3	3		17.4035	0.00332051	0.00110684	414	0.857143
Diseases of nail, Other specified diseases of nail	703.8	1		1	0.00324122	0.00324122	415	0.859213
Other malignant neoplasms of lymphoid and histiocytic tissue, S??zary's disease	202.2*	1		29.3825	0.0030011	0.0030011	416	0.861284
Malignant neoplasm of pleura	163	1		1	0.0030011	0.0030011	417	0.863354
Cataplexy and narcolepsy	347	1		1	0.00281239	0.00281239	418	0.865424
Symptoms involving digestive system, Diarrhea	787.91	1		1	0.0027552	0.0027552	419	0.867495
Benign neoplasm of lip, oral cavity, and pharynx, Nasopharynx	210.7	1		12.431	0.00227006	0.00227006	420	0.869565
Neoplasm of uncertain behavior of endocrine glands and nervous system, Other and unspecified endocrine glands	237.4	2		1	0.00227006	0.00113503	421	0.871636
Disorders of parathyroid gland	252	1		1	0.00227006	0.00227006	422	0.873706
Neoplasm of uncertain behavior of digestive and respiratory systems, Trachea, bronchus, and lung	235.7	1		1	0.00227006	0.00227006	423	0.875776
Benign neoplasm of other endocrine glands and related structures, Parathyroid gland	227.1	1		1	0.00227006	0.00227006	424	0.877847
Symptoms involving head and neck, Alexia and dyslexia	784.61	1		1	0.00221839	0.00221839	425	0.879917
Visual disturbances, Subjective visual disturbances	368.1	1		1	0.0021056	0.0021056	426	0.881988
Diseases of white blood cells, Cyclic neutropenia	288.02	1		1	0.00202867	0.00202867	427	0.884058
Pulmonary tuberculosis	011.9	3		2.46304	0.00181202	0.000604006	428	0.886128
Diseases of hair and hair follicles	704	1		6.66581	0.00164353	0.00164353	429	0.888199
Toxic effect of solvents other than petroleum based	982	1		1	0.00120031	0.00120031	430	0.890269
Other congenital anomalies of upper alimentary tract, Absence of salivary gland	750.21	1		1	0.00113273	0.00113273	431	0.89234
Nonspecific findings on examination of urine	791.9	1		1	0.0011051	0.0011051	432	0.89441
Other disorders of pancreatic internal secretion, Other specified hypoglycemia	251.1	2		1	0.000893479	0.00044674	433	0.89648
Vertiginous syndromes and other disorders of vestibular system	386	1		0.711181	0.000846498	0.000846498	434	0.898551
Disorders of plasma protein metabolism, Alpha-1-antitrypsin deficiency	273.4	1		1	0.000823376	0.000823376	435	0.900621
Other and ill-defined cerebrovascular disease, Other generalized ischemic cerebrovascular disease	437.1	1		0.552887	0.000823376	0.000823376	436	0.902692
Other disorders of urethra and urinary tract, Hematuria	599.7	1		1.26419	0.000750822	0.000750822	437	0.904762
Allergic rhinitis	477.9	1		1	0.000543282	0.000543282	438	0.906832
Diffuse diseases of connective tissue, Dermatomyositis	710.3	1		1	0.000342108	0.000342108	439	0.908903
Osteoarthrosis and allied disorders	715	1		0.697329	0.000342108	0.000342108	440	0.910973
Other peripheral vascular disease, Other arterial dissection	443.29	1		1	0.000288759	0.000288759	441	0.913043
Episodic mood disorders	296.9	1		0.870122	0.000288609	0.000288609	442	0.915114
Alcohol dependence syndrome	303.9	1		0.619106	0.000288609	0.000288609	443	0.917184
Other and unspecified congenital anomalies, Marfan syndrome	759.82	1		1	0.000133862	0.000133862	444	0.919255
Complications peculiar to certain specified procedures, Bone marrow	996.85	1		43.5086	0	0	445	0.921325
Diseases of white blood cells, Neutropenia	288.09	1		32.0535	0	0	446	0.923395
Corneal opacity and other disorders of cornea, Macular corneal dystrophy	371.55	1		14.9172	0	0	447	0.925466
Thyroiditis, Chronic lymphocytic thyroiditis	245.2	1		7.07996	0	0	448	0.927536
Complications of medical care, not elsewhere classified, Other opiates and related narcotics	E850.2	1		6.76592	0	0	449	0.929607
Other disorders of pancreatic internal secretion, Other specified disorders of pancreatic internal secretion	251.8	1		6.60544	0	0	450	0.931677
Disorders of mineral metabolism, Disorders of calcium metabolism	275.49	1		5.38405	0	0	451	0.933747
Testicular dysfunction, Other testicular hypofunction	257.2	1		3.72488	0	0	452	0.935818
Other local infections of skin and subcutaneous tissue, Pyogenic granuloma	686.1	1		3.15471	0	0	453	0.937888
Other nutritional deficiencies, Other nutritional deficiency	269.8	1		3.01359	0	0	454	0.939959
Disorders of the pituitary gland and its hypothalamic control	253	1		2.83488	0	0	455	0.942029
Symptoms involving skin and other integumentary tissue, Jaundice, unspecified, not of newborn	782.4	1		2.60329	0	0	456	0.944099
Coagulation defects	286	1		1.99896	0	0	457	0.94617
Certain adverse effects not elsewhere classified, Other and unspecified adverse effect of drug, medicinal and biological substance (due) to correct medicinal substance properly administered	995.2	1		1.20048	0	0	458	0.94824
Chronic airway obstruction, not elsewhere classified	496	1		1.0508	0	0	459	0.950311
Benign neoplasm of bone and articular cartilage	213.9	1		1	0	0	460	0.952381
Other disorders of cervical region, Other syndromes affecting cervical region	723.8	1		1	0	0	461	0.954451
Congenital anomalies of genital organs, Micropenis	752.64	1		1	0	0	462	0.956522
Viral pneumonia, Pneumonia due to SARS-associated coronavirus	480.3	1		1	0	0	463	0.958592
Other and unspecified congenital anomalies, Anomalies of adrenal gland	759.1	1		1	0	0	464	0.960663
Disorders of carbohydrate transport and metabolism, Intestinal disaccharidase deficiencies and disaccharide malabsorption	271.3	2		1	0	0	465	0.962733
Disorders of tooth development and eruption, Hereditary disturbances in tooth structure, not elsewhere classified	520.5	1		1	0	0	466	0.964803
Other peripheral vascular disease, Erythromelalgia	443.82	1		1	0	0	467	0.966874
Malignant neoplasm of eye, Cornea	190.4	1		1	0	0	468	0.968944
Other congenital anomalies of limbs, Other anomalies of upper limb, including shoulder girdle	755.59	1		1	0	0	469	0.971014
Hereditary hemolytic anemias, Other hemolytic anemias due to enzyme deficiency	282.3	1		1	0	0	470	0.973085
Other disorders of thyroid, Dyshormonogenic goiter	246.1	1		1	0	0	471	0.975155
Certain congenital musculoskeletal deformities, Varus deformities of feet	754.5	1		1	0	0	472	0.977226
Other and unspecified disorders of metabolism, Disorders of bilirubin excretion	277.4	1		1	0	0	473	0.979296
Disorders of adrenal glands, Hyperaldosteronism	255.1	1		1	0	0	474	0.981366
Congenital anomalies of eye, Other specified anomalies of iris and ciliary body	743.46	1		1	0	0	475	0.983437
Other endocrine disorders, Precocious sexual development and puberty, not elsewhere classified	259.1	1		1	0	0	476	0.985507
Nephritis and nephropathy, not specified as acute or chronic	583.9	1		1	0	0	477	0.987578
Drug dependence	304.9	1		1	0	0	478	0.989648
Antepartum hemorrhage, abruptio placentae, and placenta previa, Premature separation of placenta	641.2	1		1	0	0	479	0.991718
Erythematous conditions, Lupus erythematosus	695.4	1		1	0	0	480	0.993789
Disorders of mineral metabolism, Disorders of copper metabolism	275.1	1		1	0	0	481	0.995859
Other forms of chronic ischemic heart disease	414.9	1		0.789287	0	0	482	0.99793
Cerebral artery occlusion unspecified with cerebral infarction	434.91	1		0.643431	0	0	483	1

## Sheet: HPV
Prioritized HPV16 candidate diseases (alpha=0.8)
	*Virally implicated diseases
ICD-9 description	ICD-9 code	Times mapped	In VDN	RR in female HPV patients	Max score	Avg score	Rank	Rank Percentile (Top %)
Other and unspecified disorders of metabolism, Amyloidosis	277.3	1	1	1	0.507722	0.507722	1	0.00207469		0.0173269
Malignant neoplasm of eye, Retina	190.5	1	1	15.7376	0.372591	0.372591	2	0.00414938
Malignant neoplasm of bladder	188.9*	3	1	2.72367	0.372591	0.135871	3	0.00622407
Malignant neoplasm of bone and articular cartilage	170.9	4	1	2.55008	0.372591	0.213844	4	0.00829876
Benign neoplasm of skin	216.9	2	1	3.21645	0.355928	0.204506	5	0.0103734		0.203511
Neoplasms of unspecified nature, Breast	239.3*	17	1	1	0.355928	0.0731901	6	0.0124481
Malignant neoplasm of thyroid gland	193	9	1	1	0.355928	0.0520654	7	0.0145228
Malignant neoplasm of other endocrine glands and related structures	194	8	1	1	0.355928	0.102704	8	0.0165975
Benign neoplasm of other parts of digestive system, Liver and biliary passages	211.5	8	1	1	0.355928	0.0707679	9	0.0186722
Genetic susceptibility to disease, Genetic susceptibility to malignant neoplasm of breast	V84.01	4	1	1	0.355928	0.126343	10	0.0207469
Malignant neoplasm of pancreas, Other specified sites of pancreas	157.8	6	1	1	0.355928	0.104769	11	0.0228216
Malignant neoplasm of nasopharynx	147.9	1	1	1	0.355928	0.355928	12	0.0248963
Other endocrine disorders, Carcinoid syndrome	259.2	2	1	1	0.355928	0.179224	13	0.026971
Malignant neoplasm of colon	153*	30	1	0.753651	0.355928	0.040866	14	0.0290456
Other and unspecified congenital anomalies, Other specified anomalies	759.89	35	1	1	0.327314	0.0405672	15	0.0311203
Malignant neoplasm of retroperitoneum and peritoneum, Specified parts of peritoneum	158.8	1	1	6.2169	0.300958	0.300958	16	0.033195
Malignant neoplasm of ovary and other uterine adnexa	183*	11	1	5.0033	0.300958	0.0487653	17	0.0352697
Visual disturbances, Color vision deficiencies	368.5	1	1	1	0.279397	0.279397	18	0.0373444
Leukemia of unspecified cell type	208.9	43	1	1	0.278734	0.0320504	19	0.0394191
Spinocerebellar disease, Other cerebellar ataxia	334.3	9	1	1	0.276115	0.0456199	20	0.0414938
Other extrapyramidal disease and abnormal movement disorders, Huntington's chorea	333.4	4	1	1	0.276115	0.0751072	21	0.0435685
Parkinson's disease	332	11	1	0.564542	0.276115	0.0358692	22	0.0456432
Lymphosarcoma and reticulosarcoma and other specified malignant tumors of lymphatic tissue, Burkitt's tumor or lymphoma	200.2	1	1	1	0.271961	0.271961	23	0.0477178
Other congenital musculoskeletal anomalies	756	7	1	1	0.243448	0.0441532	24	0.0497925
Strabismus and other disorders of binocular eye movements, Other and unspecified heterotropia	378.3	1	1	1	0.243448	0.243448	25	0.0518672
Other disorders of bone and cartilage	733.9	3	1	0.808746	0.243448	0.0813872	26	0.0539419
Other and unspecified congenital anomalies, Tuberous sclerosis	759.5	3	1	1	0.22909	0.0942215	27	0.0560166
Other diseases of lung, Other diseases of lung	518.89	2	1	1	0.22909	0.141332	28	0.0580913
Erythematous conditions, Erythema multiforme	695.1	2	1	1	0.221879	0.119538	29	0.060166
Certain adverse effects not elsewhere classified, Other drug allergy	995.27	3	1	1	0.221879	0.079692	30	0.0622407
Ankylosing spondylitis and other inflammatory spondylopathies	720	2	1	1	0.221879	0.119538	31	0.0643154
Hereditary and idiopathic peripheral neuropathy, Peroneal muscular atrophy	356.1	13	1	1	0.218883	0.0468165	32	0.06639
Other congenital anomalies of limbs, Syndactyly	755.1	4	1	1	0.217404	0.0556288	33	0.0684647
Malignant neoplasm of trachea, bronchus, and lung	162.9*	9	1	1	0.207274	0.0370677	34	0.0705394
Other deficiency anemias	281.9	2	1	1	0.207274	0.1075	35	0.0726141
Myeloid leukemia	205.9	2	1	1	0.207274	0.106918	36	0.0746888
Malignant neoplasm of stomach	151.9	11	1	1	0.207274	0.0359928	37	0.0767635
Other congenital anomalies of nervous system, Other specified anomalies of spinal cord	742.59	1	1	1	0.207274	0.207274	38	0.0788382
Other and unspecified disorders of metabolism, Amyloidosis	277.39	6	1	1	0.205247	0.0452473	39	0.0809129
Disorders of mineral metabolism, Disorders of phosphorus metabolism	275.3	1	1	1	0.2	0.2	40	0.0829876
Disorders of tooth development and eruption, Disturbances of tooth formation	520.4	1	1	1	0.2	0.2	41	0.0850622
Disorders of carbohydrate transport and metabolism, Other specified disorders of carbohydrate transport and metabolism	271.8	9	1	1	0.2	0.0253896	42	0.0871369
Persistent mental disorders due to conditions classified elsewhere, Other persistent mental disorders due to conditions classified elsewhere	294.8	6	1	1	0.181648	0.0421441	43	0.0892116
Certain adverse effects not elsewhere classified, Sepsis	995.91	1	1	1	0.181648	0.181648	44	0.0912863
Malaria, Malaria, unspecified	084.6	3	1	1	0.181648	0.063044	45	0.093361
Asthma	493.9	10	1	0.791975	0.181648	0.0200509	46	0.0954357
Migraine	346.9	2	1	0.390042	0.181648	0.112042	47	0.0975104
Pervasive developmental disorders	299	2		1	0.162015	0.0862963	48	0.0995851
Other congenital musculoskeletal anomalies, Chondrodystrophy	756.4	2		1	0.1484	0.0835946	49	0.10166
Diseases of white blood cells, Genetic anomalies of leukocytes	288.2	2		1	0.1484	0.0780578	50	0.103734
Other congenital anomalies of nervous system, Reduction deformities of brain	742.2	5	1	1	0.104074	0.0349397	51	0.105809
Other congenital anomalies of nervous system, Microcephalus	742.1	4		1	0.0991756	0.039912	52	0.107884
Malignant neoplasm of prostate	185*	11	1	1	0.0890319	0.0221189	53	0.109959
Schizophrenic disorders	295.9	6	1	1	0.0889214	0.047058	54	0.112033
Disorders of amino-acid transport and metabolism, Other disturbances of aromatic amino-acid metabolism	270.2	9		1	0.0881583	0.0210802	55	0.114108
Disorders of lipoid metabolism	272	6	1	0.602313	0.0844817	0.0167329	56	0.116183
Congenital anomalies of the integument, Congenital pigmentary anomalies of skin	757.33	13	1	1	0.0801627	0.0181105	57	0.118257
Disorders of amino-acid transport and metabolism, Disorders of urea cycle metabolism	270.6	3		1	0.0793348	0.0308594	58	0.120332
Hearing loss	389.9	17	1	1	0.0756389	0.0102754	59	0.122407
Heart failure	428	1		0.756999	0.0729407	0.0729407	60	0.124481
Other malignant neoplasms of lymphoid and histiocytic tissue, Other lymphomas	202.8	10	1	1	0.0725878	0.0250125	61	0.126556
Disorders involving the immune mechanism, Autoimmune disease, not elsewhere classified	279.4	4	1	1	0.0725878	0.0481827	62	0.128631
Other nutritional deficiencies, Mineral deficiency, not elsewhere classified	269.3	1		5.0303	0.0706631	0.0706631	63	0.130705
Other and unspecified congenital anomalies, Other hamartoses, NEC	759.6	7		1	0.0705035	0.0242914	64	0.13278
Multiple myeloma and immunoproliferative neoplasms	203	3		1	0.0705035	0.0312459	65	0.134855
Disorders of the pituitary gland and its hypothalamic control, Other anterior pituitary disorders	253.4	5	1	1	0.0697811	0.0154816	66	0.136929
Anterior horn cell disease, Spinal muscular atrophy	335.1	7		1	0.0676612	0.021391	67	0.139004
Disease of capillaries	448	2		2.73798	0.0640051	0.0320026	68	0.141079
Benign neoplasm of other parts of digestive system, Colon	211.3	5	1	1	0.0640051	0.0209095	69	0.143154
Malignant melanoma of skin	172.9	5	1	1	0.062577	0.0298486	70	0.145228
Other and unspecified disorders of metabolism, Dysmetabolic syndrome X	277.7	2	1	1	0.058553	0.0324461	71	0.147303
Malignant neoplasm of larynx	161.9*	1		1	0.0584071	0.0584071	72	0.149378
Poisoning by water, mineral, and uric acid metabolism drugs, Uric acid metabolism drugs	974.7	1	1	1	0.0559946	0.0559946	73	0.151452
Other endocrine disorders, Dwarfism, not elsewhere classified	259.4	3		1	0.0536527	0.0213179	74	0.153527
Epilepsy and recurrent seizures	345.9	7	1	1	0.0535744	0.0120111	75	0.155602
Symptoms involving nervous and musculoskeletal systems, Lack of coordination	781.3	4		0.605496	0.0519954	0.0200442	76	0.157676
Aplastic anemia and other bone marrow failure syndromes, Constitutional aplastic anemia	284.09	10	1	1	0.0517691	0.021946	77	0.159751
Other congenital musculoskeletal anomalies, Chondroectodermal dysplasia	756.55	3		1	0.0517327	0.0222387	78	0.161826
Congenital anomalies of genital organs, Other specified anomalies of genital organs	752.89	1		12.7112	0.0511693	0.0511693	79	0.1639
Other and unspecified disorders of metabolism, Cystic fibrosis	277.09	1		1	0.0511693	0.0511693	80	0.165975
Other and unspecified disorders of metabolism	277	2		1	0.0511693	0.0255846	81	0.16805
Diseases of pancreas	577	3	1	0.695637	0.0511693	0.0188055	82	0.170124
Other malignant neoplasm of skin	173.9*	5	1	2.19611	0.0499606	0.0154907	83	0.172199
Spinocerebellar disease, Other spinocerebellar diseases	334.8	3		1	0.0472632	0.0234975	84	0.174274
Lymphoid leukemia	204	2	1	1	0.0472632	0.0368562	85	0.176349
Congenital anomalies of the integument, Other specified anomalies of skin	757.39	15	1	1	0.047215	0.00828981	86	0.178423
Diseases of nail, Other specified diseases of nail	703.8	1		1	0.047215	0.047215	87	0.180498
Benign neoplasm of skin, Scalp and skin of neck	216.4	1		4.5447	0.0467426	0.0467426	88	0.182573
Congenital anomalies of the integument, Ichthyosis congenita	757.1	7	1	1	0.0467099	0.0112214	89	0.184647
Chromosomal anomalies, Other microdeletions	758.33	3		1	0.0432201	0.0202346	90	0.186722
Disorders of adrenal glands, Corticoadrenal insufficiency	255.4	6		1	0.0431791	0.0104956	91	0.188797
Sexual and gender identity disorders	302.9	1		1	0.0431791	0.0431791	92	0.190871
Other disorders of thyroid, Other specified disorders of thyroid	246.8	2		1	0.0424351	0.0229146	93	0.192946
Atherosclerosis	440.9	3	1	0.866998	0.0424351	0.014145	94	0.195021
Disorders of lipoid metabolism	272.9	5	1	0.602313	0.0424351	0.0128436	95	0.197095
Acute myocardial infarction	410.9	8	1	0.547589	0.0424351	0.00632691	96	0.19917
Lipoma	214.9	4		1	0.0416515	0.0159661	97	0.201245
Malignant neoplasm of kidney and other and unspecified urinary organs	189	8		1.56231	0.0409664	0.0139276	98	0.20332
Disorders of the pituitary gland and its hypothalamic control, Pituitary dwarfism	253.3	2	1	1	0.0404864	0.0229084	99	0.205394
Symptoms concerning nutrition, metabolism, and development, Short stature	783.43	2		1	0.0404864	0.0230201	100	0.207469
Polyglandular dysfunction and related disorders	258	3		1	0.0396563	0.0154656	101	0.209544
Cardiac dysrhythmias, Paroxysmal ventricular tachycardia	427.1	2		0.699221	0.0396563	0.0216183	102	0.211618
Cardiomyopathy, Other primary cardiomyopathies	425.4	22	1	0.733798	0.0394353	0.00961087	103	0.213693
Other cerebral degenerations	331	10	1	0.673031	0.0394353	0.0118262	104	0.215768
Other and unspecified disorders of the nervous system	349.9	1		1	0.0392564	0.0392564	105	0.217842
Diseases due to other mycobacteria	031.9	4		1	0.0392564	0.0107279	106	0.219917
Other hypertrophic and atrophic conditions of skin, Keratoderma, acquired	701.1	5	1	3.08032	0.039237	0.0159308	107	0.221992
Other cerebral degenerations, Pick's disease	331.11	1		1	0.0382763	0.0382763	108	0.224066
Other extrapyramidal disease and abnormal movement disorders, Genetic torsion dystonia	333.6	4		1	0.0373574	0.0141998	109	0.226141
Malignant neoplasm of brain	191.9	5	1	1	0.0366128	0.0164947	110	0.228216
Neoplasm of uncertain behavior of other and unspecified sites and tissues, Connective and other soft tissue	238.1	5		1	0.0365366	0.00985182	111	0.23029
Neoplasm of uncertain behavior of other and unspecified sites and tissues, Polycythemia vera	238.4	2		1	0.0365366	0.0238946	112	0.232365
Other extrapyramidal disease and abnormal movement disorders	333.9	1		1	0.036318	0.036318	113	0.23444
Malignant neoplasm of body of uterus	182	3		13.1594	0.033967	0.0225112	114	0.236515
Neoplasm of uncertain behavior of endocrine glands and nervous system, Meninges	237.6	3		1	0.033967	0.0161989	115	0.238589
Other conditions of brain, Other conditions of brain	348.8	1		1	0.033967	0.033967	116	0.240664
Other and unspecified anemias	285.9	7	1	1.57232	0.0336346	0.0098762	117	0.242739
Disorders of carbohydrate transport and metabolism, Hereditary fructose intolerance	271.2	2		1	0.0333171	0.0189146	118	0.244813
Certain congenital musculoskeletal deformities, Of spine	754.2	1		1	0.033261	0.033261	119	0.246888
	756.58	1		1	0.033261	0.033261	120	0.248963
Other zoonotic bacterial diseases	027	1		1	0.0326411	0.0326411	121	0.251037
Disorders of carbohydrate transport and metabolism, Galactosemia	271.1	2		15.3005	0.0325618	0.0162809	122	0.253112
Other disorders of skin and subcutaneous tissue	709	2	1	1.70176	0.031706	0.015853	123	0.255187
Other congenital anomalies of digestive system, Hirschsprung's disease and other congenital functional disorders of colon	751.3	6		1	0.031706	0.0117818	124	0.257261
Other and unspecified congenital anomalies, Prader-Willi syndrome	759.81	2		1	0.0316373	0.0166209	125	0.259336
Other deficiency anemias, Protein-deficiency anemia	281.4	6	1	8.07059	0.0310915	0.0128303	126	0.261411
Congenital anomalies of eye, Specified anomalies of anterior chamber, chamber angle, and related structures	743.44	4		1	0.0308159	0.0099244	127	0.263485
Muscular dystrophies and other myopathies, Hereditary progressive muscular dystrophy	359.1	12		1	0.0307983	0.00819897	128	0.26556
Regional enteritis	555.9	3	1	1	0.0296732	0.0152586	129	0.267635
Congenital anomalies of urinary system, Other specified anomalies of bladder and urethra	753.8	1		1	0.0296551	0.0296551	130	0.26971
Other endocrine disorders, Androgen insensitivity syndrome	259.5	1		1	0.0296551	0.0296551	131	0.271784
Mononeuritis of lower limb	355.9	6		1	0.0286928	0.00950024	132	0.273859
Chronic liver disease and cirrhosis, Cirrhosis of liver without mention of alcohol	571.5	2		1	0.0283921	0.0174118	133	0.275934
Congenital anomalies of the integument, Congenital ectodermal dysplasia	757.31	5	1	1	0.0283516	0.0172461	134	0.278008
Malignant neoplasm of esophagus	150.9	4		1	0.028279	0.0110144	135	0.280083
Other congenital musculoskeletal anomalies, Ehlers-Danlos syndrome	756.83	10		1	0.0276518	0.00493802	136	0.282158
Visual disturbances, Subjective visual disturbances	368.1	1		1	0.0274364	0.0274364	137	0.284232
Other retinal disorders, Pigmentary retinal dystrophy	362.74	9		1	0.0274364	0.00782488	138	0.286307
Congenital anomalies of genital organs, Indeterminate sex and pseudohermaphroditism	752.7	4		1	0.0273682	0.00940455	139	0.288382
Rheumatoid arthritis and other inflammatory polyarthropathies	714	7	1	0.830273	0.0273682	0.0137527	140	0.290456
Leprosy	030.9	1		1	0.0270106	0.0270106	141	0.292531
Other endocrine disorders, Other specified endocrine disorders	259.8	2		1	0.0265327	0.0212982	142	0.294606
Calculus of kidney and ureter	592	1		1	0.0262153	0.0262153	143	0.29668
Other and unspecified disorders of metabolism, Mucopolysaccharidosis	277.5	5		1	0.0245623	0.011325	144	0.298755
Other congenital anomalies of circulatory system	747	1		1	0.0240002	0.0240002	145	0.30083
Disorders of amino-acid transport and metabolism	270	2		1	0.02357	0.0146277	146	0.302905
Unspecified mental retardation	319	13		1	0.0234321	0.00775074	147	0.304979
Other disorders of eyelids, Blepharophimosis	374.46	1	1	1	0.0232554	0.0232554	148	0.307054
Other congenital anomalies of limbs, Anomalies of foot, NEC	755.67	3	1	1	0.0232554	0.00962427	149	0.309129
Congenital anomalies of the integument, Other specified anomalies of the integument	757.8	1	1	1	0.0232554	0.0232554	150	0.311203
Other congenital anomalies of limbs, Reduction deformities, unspecified limb	755.4	1	1	1	0.0232554	0.0232554	151	0.313278
Other congenital anomalies of limbs, Other anomalies of upper limb, including shoulder girdle	755.5	3	1	1	0.0232554	0.0077518	152	0.315353
Other extrapyramidal disease and abnormal movement disorders	333	3	1	1	0.0231695	0.00928837	153	0.317427
Hereditary and idiopathic peripheral neuropathy, Other specified idiopathic peripheral neuropathy	356.8	2		1	0.0231695	0.0152834	154	0.319502
Personality disorders, Obsessive-compulsive personality disorder	301.4	4		1	0.022718	0.00746861	155	0.321577
Anxiety, dissociative and somatoform disorders	300	2		0.794602	0.022718	0.0137068	156	0.323651
Iron deficiency anemias	280.9	1		1.80866	0.0224306	0.0224306	157	0.325726
Other diseases of blood and blood-forming organs, Familial polycythemia	289.6	2		1	0.0224306	0.0158185	158	0.327801
Hereditary hemolytic anemias, Other hemoglobinopathies	282.7	6		1	0.0224306	0.012343	159	0.329876
Hereditary hemolytic anemias, Thalassemias	282.49	5		1	0.0224306	0.0147685	160	0.33195
Disorders of mineral metabolism	275	2		1.74036	0.0218794	0.0124674	161	0.334025
Psoriasis and similar disorders, Other psoriasis	696.1	3		1	0.0218794	0.00794629	162	0.3361
Other and unspecified disorders of metabolism, Disorders of porphyrin metabolism	277.1	5		1	0.0218794	0.00792656	163	0.338174
Other and unspecified disorders of metabolism, Peroxisomal disorders	277.86	14		1	0.0218432	0.007341	164	0.340249
Mononeuritis of upper limb and mononeuritis multiplex	354	1		1	0.0217051	0.0217051	165	0.342324
Thyrotoxicosis with or without goiter	242.9	1		1	0.0217051	0.0217051	166	0.344398
Thyrotoxicosis with or without goiter	242	2		1	0.0211445	0.0105723	167	0.346473
Neurosyphilis	094	5		1	0.0210681	0.00988653	168	0.348548
Disorders of lipoid metabolism, Other and unspecified hyperlipidemia	272.4	3		0.567092	0.0205637	0.00685457	169	0.350622
General symptoms, Memory loss	780.93	2		1	0.0203509	0.0111942	170	0.352697
Other conditions of brain, Encephalopathy, not elsewhere classified	348.3	1		1	0.0201802	0.0201802	171	0.354772
Diseases of sebaceous glands, Sebaceous cyst	706.2	3	1	2.05948	0.0201285	0.0101372	172	0.356846
Other disorders of skin and subcutaneous tissue, Dyschromia	709.09	4	1	1	0.0201285	0.00830142	173	0.358921
Other diseases of blood and blood-forming organs, Methemoglobinemia	289.7	2		1	0.0196363	0.0147699	174	0.360996
Other specified leukemia	207	2		1	0.0196363	0.0147699	175	0.363071
Diseases of white blood cells, Hemophagocytic syndromes	288.4	2		1	0.0195525	0.0131433	176	0.365145
Muscular dystrophies and other myopathies	359	7	1	1	0.0192648	0.00904479	177	0.36722
Disorders of lipoid metabolism, Mixed hyperlipidemia	272.2	4	1	1	0.019165	0.0102786	178	0.369295
Myeloid leukemia, Chronic	205.1	1		1	0.0190369	0.0190369	179	0.371369
Neoplasm of uncertain behavior of other and unspecified sites and tissues, Other lymphatic and hematopoietic tissues	238.79	1		1	0.0190369	0.0190369	180	0.373444
Multiple sclerosis	340	2	1	1	0.0188479	0.0112883	181	0.375519
Disorders involving the immune mechanism, Combined immunity deficiency	279.2	9	1	1	0.0188479	0.0109864	182	0.377593
Malignant neoplasm of connective and other soft tissue	171.9	7	1	3.78163	0.0188234	0.0129327	183	0.379668
Congenital anomalies of ear, face, and neck	744.9	3		1	0.0188234	0.0123354	184	0.381743
Other congenital musculoskeletal anomalies, Other specified anomalies of muscle, tendon, fascia, and connective tissue	756.89	7		1	0.0188234	0.00875145	185	0.383817
Neoplasms of unspecified nature, Other specified sites	239.8	1		4.78625	0.0187892	0.0187892	186	0.385892
Other disorders of bone and cartilage	733	7		0.808746	0.0187892	0.0053462	187	0.387967
Muscular dystrophies and other myopathies	359.9	11	1	1	0.0180381	0.00711782	188	0.390041
Nonspecific findings on examination of urine, Myoglobinuria	791.3	2		1	0.0180106	0.0110693	189	0.392116
Cerebral degenerations usually manifest in childhood	330	6		4.44208	0.0178188	0.00583408	190	0.394191
Disorders of lipoid metabolism, Lipidoses	272.7	6		1	0.0178188	0.00498023	191	0.396266
Nonspecific findings on examination of blood, Other nonspecific abnormal serum enzyme levels	790.5	1		1	0.0178188	0.0178188	192	0.39834
Disorders of the autonomic nervous system	337.9	1		1	0.0176231	0.0176231	193	0.400415
Conduction disorders, Atrioventricular block, other and unspecified	426.1	2	1	0.744762	0.0167601	0.00939884	194	0.40249
Chromosomal anomalies	758	1		1	0.0167051	0.0167051	195	0.404564
Disorders of amino-acid transport and metabolism, Other disturbances of straight-chain amino-acid metabolism	270.7	2		1	0.0164262	0.0140122	196	0.406639
Diseases of pancreas, Other specified diseases of pancreas	577.8	2	1	1	0.0160637	0.00803184	197	0.408714
Diabetes mellitus	250	24	1	1	0.0160637	0.00615522	198	0.410788
Vitamin A deficiency, Other manifestations of vitamin A deficiency	264.8	1		1	0.0160628	0.0160628	199	0.412863
Osteitis deformans and osteopathies associated with other disorders classified elsewhere	731	1		1	0.0157599	0.0157599	200	0.414938
Overweight, obesity and other hyperalimentation, Localized adiposity	278.1	2		1	0.0157184	0.00785918	201	0.417012
Benign neoplasm of other parts of digestive system, Rectum and anal canal	211.4	1	1	1.72041	0.0153218	0.0153218	202	0.419087
Purpura and other hemorrhagic conditions, Other nonthrombocytopenic purpuras	287.2	1	1	1	0.0153218	0.0153218	203	0.421162
Diseases of white blood cells, Functional disorders of polymorphonuclear neutrophils	288.1	3		1	0.0152429	0.013174	204	0.423237
Aplastic anemia and other bone marrow failure syndromes	284.9	2	1	3.7049	0.0151831	0.00759154	205	0.425311
Postinflammatory pulmonary fibrosis	515	3	1	1	0.0151831	0.00754138	206	0.427386
Benign neoplasm of other endocrine glands and related structures	227	2		1	0.0150479	0.00878392	207	0.429461
Neoplasms of unspecified nature, Bone, soft tissue, and skin	239.2	1		1	0.0150479	0.0150479	208	0.431535
Other benign neoplasm of connective and other soft tissue	215.9	1		1	0.0150479	0.0150479	209	0.43361
Disorders of adrenal glands	255	1		1	0.0150479	0.0150479	210	0.435685
Anxiety, dissociative and somatoform disorders, Undifferentiated somatoform disorder	300.82	1		1	0.0150313	0.0150313	211	0.437759
Other venous embolism and thrombosis	453.9	7		2.06053	0.0145902	0.00542431	212	0.439834
Disorders of amino-acid transport and metabolism, Disturbances of sulphur-bearing amino-acid metabolism	270.4	4		1	0.0145902	0.0072616	213	0.441909
Disorders of muscle, ligament, and fascia, Other specific muscle disorders	728.3	3		1	0.0142664	0.00816624	214	0.443983
Malignant neoplasm of testis	186.9	2		1	0.0142361	0.00852872	215	0.446058
Other malignant neoplasms of lymphoid and histiocytic tissue, S??zary's disease	202.2	1		1	0.0142361	0.0142361	216	0.448133
Malignant neoplasm of pleura	163	1		1	0.0142361	0.0142361	217	0.450207
Hereditary and idiopathic peripheral neuropathy, Refsum's disease	356.3	3		1	0.0140463	0.00813468	218	0.452282
Other retinal disorders, Hereditary retinal dystrophies	362.7	3		1	0.0140071	0.00746534	219	0.454357
Disorders of adrenal glands, Other adrenal hypofunction	255.5	1	1	1	0.0139459	0.0139459	220	0.456432
Other congenital anomalies of digestive system, Congenital cystic disease of liver	751.62	1		1	0.0139394	0.0139394	221	0.458506
Coagulation defects	286.9	9	1	1.3865	0.0138339	0.00441656	222	0.460581
Disorders of lipoid metabolism, Lipoprotein deficiencies	272.5	4	1	1	0.0138339	0.00785291	223	0.462656
Disorders of lipoid metabolism, Hyperchylomicronemia	272.3	1		1	0.0138339	0.0138339	224	0.46473
Polyarteritis nodosa and allied conditions, Wegener's granulomatosis	446.4	1		1	0.013685	0.013685	225	0.466805
Diseases of white blood cells	288	3		1.97293	0.013527	0.0076338	226	0.46888
Purpura and other hemorrhagic conditions, Thrombocytopenia, unspecified	287.5	2		1.71147	0.013527	0.00842489	227	0.470954
Disorders involving the immune mechanism, Wiskott-Aldrich syndrome	279.12	1		1	0.013527	0.013527	228	0.473029
Acquired hemolytic anemias	283.9	7	1	1	0.0133909	0.00618385	229	0.475104
Disorders of muscle, ligament, and fascia, Other fibromatoses	728.79	3		1	0.0133599	0.0117146	230	0.477178
Other and unspecified disorders of metabolism, Other disorders of purine and pyrimidine metabolism	277.2	3	1	1	0.013092	0.00436401	231	0.479253
Gout, Gout with other specified manifestations	274.89	1		1	0.013092	0.013092	232	0.481328
Symptoms involving nervous and musculoskeletal systems, Other symptoms involving nervous and musculoskeletal systems	781.99	2	1	1	0.0129079	0.00791669	233	0.483402
Other and unspecified anemias, Other specified anemias	285.8	2		1.85635	0.0128492	0.010288	234	0.485477
Facial nerve disorders, Other facial nerve disorders	351.8	2		1	0.0128005	0.00957607	235	0.487552
Uterine leiomyoma	218.9	2		6.07949	0.0127744	0.00901084	236	0.489627
Malignant neoplasm of major salivary glands	142.9	1		1	0.0127744	0.0127744	237	0.491701
Symptoms involving head and neck, Other symbolic dysfunction	784.69	1		1	0.012636	0.012636	238	0.493776
Slow virus infection of central nervous system, Jakob-Creutzfeldt disease	046.1	2		1	0.012636	0.00818241	239	0.495851
General symptoms, Insomnia, unspecified	780.52	1		1	0.012636	0.012636	240	0.497925
Disorders of amino-acid transport and metabolism, Phenylketonuria [PKU]	270.1	2		1	0.0125758	0.00882171	241	0.5
Renal sclerosis, unspecified	587	3		1	0.0125652	0.00628347	242	0.502075
Alcohol-induced mental disorders, Idiosyncratic alcohol intoxication	291.4	1		1	0.0124099	0.0124099	243	0.504149
Slow fetal growth and fetal malnutrition	764.9	2		1	0.01236	0.00734764	244	0.506224
Disorders involving the immune mechanism, Unspecified immunity deficiency	279.3	2		1	0.0122803	0.00798767	245	0.508299
Chromosomal anomalies, Velo-cardio-facial syndrome	758.32	1		1	0.0120566	0.0120566	246	0.510373
Diseases of white blood cells, Elevated white blood cell count	288.6	1		1	0.0120485	0.0120485	247	0.512448
Other forms of chronic ischemic heart disease	414	5		0.659927	0.0120297	0.00379826	248	0.514523
Disorders of lipoid metabolism, Pure hyperglyceridemia	272.1	1		1	0.0120229	0.0120229	249	0.516598
Corneal opacity and other disorders of cornea, Hereditary corneal dystrophies	371.5	3		1	0.0120229	0.00485802	250	0.518672
Encephalitis, myelitis, and encephalomyelitis	323.9	5		1	0.0119566	0.00479125	251	0.520747
Purpura and other hemorrhagic conditions, Qualitative platelet defects	287.1	4		1	0.0116299	0.00518338	252	0.522822
Disorders involving the immune mechanism, Other specified disorders involving the immune mechanism	279.8	4		1	0.0115518	0.00361657	253	0.524896
Other current conditions in the mother classifiable elsewhere, but complicating pregnancy, childbirth, or the puerperium, Abnormal glucose tolerance	648.8	4		1	0.0112921	0.0053647	254	0.526971
Diffuse diseases of connective tissue	710	4	1	1	0.0112919	0.00654861	255	0.529046
Neoplasm of uncertain behavior of other and unspecified sites and tissues, Myelofibrosis with myeloid metaplasia	238.76	1		1	0.0112526	0.0112526	256	0.53112
Neoplasm of uncertain behavior of other and unspecified sites and tissues, Essential thrombocythemia	238.71	2		1	0.0112526	0.0056263	257	0.533195
Aplastic anemia and other bone marrow failure syndromes, Constitutional red blood cell aplasia	284.01	1		1	0.0111393	0.0111393	258	0.53527
Malignant neoplasm of brain, Cerebellum NOS	191.6	1		1	0.0109904	0.0109904	259	0.537344
Symptoms involving digestive system, Diarrhea	787.91	1		1	0.0109291	0.0109291	260	0.539419
Other congenital musculoskeletal anomalies, Osteopoikilosis	756.53	1		1	0.0108141	0.0108141	261	0.541494
Diffuse diseases of connective tissue, Systemic sclerosis	710.1	1		1	0.0108141	0.0108141	262	0.543568
Other congenital musculoskeletal anomalies, Other anomalies of ribs and sternum	756.3	1		1	0.0108141	0.0108141	263	0.545643
Other congenital musculoskeletal anomalies, Multiple epiphyseal dysplasia	756.56	1		1	0.010605	0.010605	264	0.547718
Intervertebral disc disorders	722.9	1		0.635322	0.010605	0.010605	265	0.549793
Chromosomal anomalies	758.9	2		1	0.0105559	0.0069441	266	0.551867
Congenital anomalies of the integument, Specified anomalies of nails	757.5	4	1	1	0.0102804	0.00616698	267	0.553942
Cataract	366.9	9		0.711139	0.0100435	0.00477783	268	0.556017
Hereditary hemolytic anemias, Sickle-cell disease	282.6	1		1	0.0099036	0.0099036	269	0.558091
Hearing loss, Unspecified hearing loss	389.99	1		1	0.00959136	0.00959136	270	0.560166
Hereditary hemolytic anemias	282	4		1	0.00958766	0.00758802	271	0.562241
Hereditary hemolytic anemias, Hereditary elliptocytosis	282.1	3		1	0.00958766	0.00667759	272	0.564315
Other congenital anomalies of circulatory system, Other anomalies of peripheral vascular system	747.6	1		1	0.00957592	0.00957592	273	0.56639
Diseases of the jaws, Other specified diseases of the jaws	526.89	1		1	0.00956538	0.00956538	274	0.568465
Chorioretinal inflammations, scars, and other disorders of choroid, Focal retinitis and retinochoroiditis, juxtapapillary	363.05	1		1	0.00939056	0.00939056	275	0.570539
Disorders involving the immune mechanism	279	4		1	0.00934836	0.00538892	276	0.572614
Contact dermatitis and other eczema, Due to solar radiation	692.79	1		4.45105	0.00915429	0.00915429	277	0.574689
Fetus or newborn affected by other complications of labor and delivery, Maternal anesthesia and analgesia	763.5	1		1	0.00915429	0.00915429	278	0.576763
Coagulation defects, Congenital deficiency of other clotting factors	286.3	9		2.44446	0.00908667	0.0029418	279	0.578838
Keratitis	370.9	1		1	0.00888169	0.00888169	280	0.580913
Congenital anomalies of eye	743.9	1		1	0.00888169	0.00888169	281	0.582988
Congenital anomalies of eye, Aniridia	743.45	1		1	0.00888169	0.00888169	282	0.585062
Disorders of optic nerve and visual pathways, Other disorders of optic nerve	377.49	1		1	0.00888169	0.00888169	283	0.587137
Congenital anomalies of eye, Coloboma and other anomalies of anterior segment	743.49	2		1	0.00888169	0.00669695	284	0.589212
Congenital anomalies of eye, Microphthalmos	743.1	3		1	0.00888169	0.00481606	285	0.591286
Congenital anomalies of eye, Specified anomalies of optic disc	743.57	1		1	0.00888169	0.00888169	286	0.593361
Other extrapyramidal disease and abnormal movement disorders, Other choreas	333.5	3		1	0.00887737	0.00727421	287	0.595436
Overweight, obesity and other hyperalimentation	278	6	1	1.19556	0.00884261	0.00362536	288	0.59751
Congenital anomalies of urinary system, Medullary cystic kidney	753.16	2		1	0.00865008	0.00744997	289	0.599585
Congenital anomalies of urinary system, Renal dysplasia	753.15	1		1	0.00865008	0.00865008	290	0.60166
Anterior horn cell disease, Motor neuron disease	335.2	4		1	0.00863367	0.00564143	291	0.603734
Other congenital anomalies of nervous system, Other specified anomalies of brain	742.4	3		1	0.00860048	0.00627791	292	0.605809
Other disorders of bone and cartilage, Tietze's disease	733.6	1		1	0.00858765	0.00858765	293	0.607884
Cleft palate and cleft lip	749	1		1	0.008583	0.008583	294	0.609959
Simple and unspecified goiter	240.9	3		1	0.00841926	0.00545245	295	0.612033
Visual disturbances, Night blindness	368.6	2		1	0.00836778	0.00592753	296	0.614108
Other and unspecified congenital anomalies, Anomalies of other endocrine glands	759.2	1		1	0.00834557	0.00834557	297	0.616183
Other local infections of skin and subcutaneous tissue, Pyoderma gangrenosum	686.01	1		1	0.00830775	0.00830775	298	0.618257
Cerebral degenerations usually manifest in childhood, Other specified cerebral degenerations in childhood	330.8	8		1	0.00828793	0.00474311	299	0.620332
Congenital anomalies of eye, Other specified anomalies of eye	743.8	1		1	0.008252	0.008252	300	0.622407
Conduction disorders, Long QT syndrome	426.82	4		1	0.00822525	0.00706282	301	0.624481
Glaucoma	365.9	2		0.80954	0.00811522	0.00405761	302	0.626556
General symptoms, Other general symptoms	780.99	1		1	0.00803892	0.00803892	303	0.628631
Other retinal disorders, Degeneration of macula and posterior pole	362.5	4		0.346862	0.00803233	0.00476042	304	0.630705
Hereditary and idiopathic peripheral neuropathy	356	3		1	0.00801545	0.00589707	305	0.63278
Spinocerebellar disease, Hereditary spastic paraplegia	334.1	3		1	0.00799181	0.00351414	306	0.634855
General symptoms, Sleep disturbances	780.5	1		1	0.00789385	0.00789385	307	0.636929
Disorders of parathyroid gland, Hypoparathyroidism	252.1	2		1	0.00788719	0.00444547	308	0.639004
Other disorders of soft tissues, Myalgia and myositis, unspecified	729.1	2		0.4813	0.00787378	0.00393689	309	0.641079
Neoplasm of uncertain behavior of genitourinary organs, Ovary	236.2	1		2.57231	0.00780053	0.00780053	310	0.643154
Chromosomal anomalies, Gonadal dysgenesis	758.6	1		1	0.00780053	0.00780053	311	0.645228
Ovarian dysfunction, Other ovarian hyperfunction	256.1	1		1	0.00780053	0.00780053	312	0.647303
Disorders of tooth development and eruption, Abnormalities of size and form	520.2	1		1	0.00780053	0.00780053	313	0.649378
Erythematosquamous dermatosis, Seborrheic dermatitis	690.1	1		1	0.00775427	0.00775427	314	0.651452
Neoplasm of uncertain behavior of endocrine glands and nervous system, Neurofibromatosis	237.7	3	1	1	0.00774153	0.00449491	315	0.653527
Nephrotic syndrome	581.9	2		1	0.00771566	0.0055039	316	0.655602
Certain congenital musculoskeletal deformities, Congenital bowing of unspecified long bones of leg	754.44	2		1	0.0076897	0.00488997	317	0.657676
Other congenital musculoskeletal anomalies	756.9	2		1	0.0076897	0.00488997	318	0.659751
Other congenital musculoskeletal anomalies, Osteogenesis imperfecta	756.51	5		1	0.00756076	0.00291211	319	0.661826
Other disorders of bone and cartilage, Hyperostosis of skull	733.3	2		1	0.00756076	0.00378038	320	0.6639
Disorders of mineral metabolism, Other specified disorders of mineral metabolism	275.8	1		1	0.00756076	0.00756076	321	0.665975
Other congenital musculoskeletal anomalies, Osteopetrosis	756.52	1		1	0.00756076	0.00756076	322	0.66805
Other disorders of bone and cartilage, Other and unspecified disorders of bone and cartilage	733.99	2		1	0.00756076	0.00531452	323	0.670124
Other congenital anomalies of heart	746.9	2		1	0.00756076	0.00557052	324	0.672199
Disorders of carbohydrate transport and metabolism	271	5		0.573664	0.00756076	0.0026806	325	0.674274
Disorders of adrenal glands, Bartter's syndrome	255.13	2		1	0.00750515	0.00375258	326	0.676349
Disorders of lipoid metabolism, Lipodystrophy	272.6	4	1	1	0.00742273	0.0036829	327	0.678423
Muscular dystrophies and other myopathies, Myotonic disorders	359.2	1		1	0.00725224	0.00725224	328	0.680498
Strabismus and other disorders of binocular eye movements, Heterophoria	378.4	1		1	0.00724315	0.00724315	329	0.682573
Other congenital anomalies of limbs	755	1		1	0.00717027	0.00717027	330	0.684647
Noninflammatory disorders of vagina, Other specified noninflammatory disorders of vagina	623.8	1		37.603	0.00703397	0.00703397	331	0.686722
Disorders of muscle, ligament, and fascia, Muscle weakness (generalized)	728.87	2		1	0.00693611	0.00539813	332	0.688797
Aortic aneurysm and dissection	441.9	2		1	0.00680639	0.0046488	333	0.690871
Other and unspecified disorders of metabolism	277.9	1		1	0.00673422	0.00673422	334	0.692946
Other conditions of brain	348.9	1		1	0.00671339	0.00671339	335	0.695021
Cerebral degenerations usually manifest in childhood, Cerebral lipidoses	330.1	1		1	0.00671339	0.00671339	336	0.697095
Other retinal disorders, Other dystrophies primarily involving the sensory retina	362.75	4		1	0.00669422	0.00465933	337	0.69917
Essential hypertension	401.9	5		1	0.00662106	0.00328396	338	0.701245
Conduction disorders, Other heart block	426.6	1		1	0.00661905	0.00661905	339	0.70332
Other congenital anomalies of heart, Other specified anomalies of heart	746.89	1		1	0.00661905	0.00661905	340	0.705394
Cardiac dysrhythmias, Ventricular fibrillation	427.41	1		1	0.00661905	0.00661905	341	0.707469
Cardiac dysrhythmias, Sinoatrial node dysfunction	427.81	1		0.503688	0.00661905	0.00661905	342	0.709544
Other retinal disorders, Dystrophies primarily involving the retinal pigment epithelium	362.76	3		1	0.00649635	0.00408807	343	0.711618
Sudden death, cause unknown	798	1		1	0.00641678	0.00641678	344	0.713693
Other disorders of intestine, Other specified disorders of intestine	569.89	2	1	2.21742	0.00634126	0.00579427	345	0.715768
Other and unspecified disorders of metabolism, Disorders of fatty acid oxidation	277.85	4	1	1	0.00633331	0.00236571	346	0.717842
Bacterial infection in conditions classified elsewhere and of unspecified site, Helicobacter pylori (H. pylori)	041.86	2		1	0.00626769	0.00313385	347	0.719917
Disorders of lipoid metabolism, Other disorders of lipoid metabolism	272.8	1		1	0.00626405	0.00626405	348	0.721992
Disorders of plasma protein metabolism, Other disorders of plasma protein metabolism	273.8	4	1	1.54601	0.00624394	0.00446153	349	0.724066
Kaposi's sarcoma	176.9	2	1	1	0.00622118	0.00389011	350	0.726141
Disorders of the pituitary gland and its hypothalamic control, Panhypopituitarism	253.2	2		1	0.00611311	0.00305656	351	0.728216
Kwashiorkor	260	4	1	1	0.0061087	0.00348281	352	0.73029
Other retinal disorders, Retinal neovascularization NOS	362.16	1		1	0.00610835	0.00610835	353	0.732365
Vitamin D deficiency	268	1		1	0.00603837	0.00603837	354	0.73444
Certain adverse effects not elsewhere classified, Allergy, unspecified	995.3	4		1	0.00592086	0.00275841	355	0.736515
Human immunodeficiency virus [HIV] disease	042	8	1	1	0.00592086	0.00128994	356	0.738589
Congenital anomalies of urinary system, Polycystic kidney, autosomal recessive	753.14	2		1	0.00588034	0.00294017	357	0.740664
Organic sleep disorders, Circadian rhythm sleep disorder	327.3	1		1	0.00583831	0.00583831	358	0.742739
Hypertension complicating pregnancy, childbirth, and the puerperium, Mild or unspecified pre-eclampsia	642.4	2		183.606	0.00577903	0.00522077	359	0.744813
Congenital anomalies of urinary system	753	3		1.5227	0.00577903	0.00291328	360	0.746888
Disorders resulting from impaired renal function, Other specified disorders resulting from impaired renal function	588.89	1		1.96059	0.00565418	0.00565418	361	0.748963
Neoplasm of uncertain behavior of endocrine glands and nervous system, Paraganglia	237.3	1		1	0.00560022	0.00560022	362	0.751037
Other diseases of blood and blood-forming organs	289.9	1		1	0.00557451	0.00557451	363	0.753112
Transient cerebral ischemia	435.9	2		0.542455	0.00555488	0.00462722	364	0.755187
Disorders of fluid, electrolyte, and acid-base balance, Acidosis	276.2	2	1	1.62987	0.00532167	0.00266084	365	0.757261
Acquired hemolytic anemias, Hemolytic-uremic syndrome	283.11	1		1	0.00524728	0.00524728	366	0.759336
Hypertensive chronic kidney disease	403.9	1		1	0.00524728	0.00524728	367	0.761411
Cardiac dysrhythmias, Atrial fibrillation	427.31	2		0.69901	0.00524728	0.00338502	368	0.763485
Disorders of the pituitary gland and its hypothalamic control, Diabetes insipidus	253.5	2		1	0.00523677	0.00261839	369	0.76556
Hearing loss	389	1		1	0.00523677	0.00523677	370	0.767635
Other disorders of biliary tract, Other specified disorders of biliary tract	576.8	1		1	0.00521938	0.00521938	371	0.76971
Other extrapyramidal disease and abnormal movement disorders, Myoclonus	333.2	1		1	0.00521938	0.00521938	372	0.771784
Drug dependence, Other specified drug dependence	304.6	3		1	0.00510321	0.00326628	373	0.773859
Malignant neoplasm of other and unspecified parts of nervous system	192.9	1		1	0.00509215	0.00509215	374	0.775934
Other congenital anomalies of upper alimentary tract, Congenital hypertrophic pyloric stenosis	750.5	1		1	0.00504737	0.00504737	375	0.778008
General symptoms, Convulsions	780.39	1		0.79106	0.00491542	0.00491542	376	0.780083
Other and unspecified disorders of metabolism, Disorders of mitochondrial metabolism	277.87	2		1	0.00483455	0.00241727	377	0.782158
Dementias, Vascular dementia	290.4	1		0.645791	0.00479819	0.00479819	378	0.784232
Other and unspecified disorders of metabolism, Other deficiencies of circulating enzymes	277.6	1		1	0.00474482	0.00474482	379	0.786307
Hyperkinetic syndrome of childhood, With hyperactivity	314.01	1		1	0.00469564	0.00469564	380	0.788382
Other congenital anomalies of nervous system	742.9	1		1	0.00464575	0.00464575	381	0.790456
Other congenital anomalies of digestive system, Atresia and stenosis of large intestine, rectum, and anal canal	751.2	1		1	0.00451222	0.00451222	382	0.792531
Toxic effect of solvents other than petroleum based	982	1		1	0.00439752	0.00439752	383	0.794606
Symptoms involving skin and other integumentary tissue, Changes in skin texture	782.8	1		1	0.00437336	0.00437336	384	0.79668
Purpura and other hemorrhagic conditions	287.9	1		1.73949	0.00428955	0.00428955	385	0.798755
Emphysema, Other emphysema	492.8	1		1.31931	0.00428955	0.00428955	386	0.80083
Disorders of adrenal glands, Other specified disorders of adrenal glands	255.8	1		1	0.00427538	0.00427538	387	0.802905
Disorders of mineral metabolism, Disorders of magnesium metabolism	275.2	1		2.42592	0.00417568	0.00417568	388	0.804979
Malignant neoplasm of other endocrine glands and related structures, Pituitary gland and craniopharyngeal duct	194.3	1		1	0.00406476	0.00406476	389	0.807054
Other congenital musculoskeletal anomalies, Osteodystrophies	756.59	6		1	0.0040114	0.00184354	390	0.809129
Disorders of adrenal glands, Adrenogenital disorders	255.2	5		1	0.0040013	0.00080026	391	0.811203
Other and unspecified congenital anomalies, Fragile X syndrome	759.83	1		1	0.00396469	0.00396469	392	0.813278
Cataplexy and narcolepsy	347	1		1	0.00372882	0.00372882	393	0.815353
Other and unspecified disorders of metabolism, Familial Mediterranean fever	277.31	2	1	1	0.00361937	0.00287724	394	0.817427
Disorders involving the immune mechanism, Hypogammaglobulinemia, unspecified	279.00	1		1	0.00357607	0.00357607	395	0.819502
Diseases of hair and hair follicles, Alopecia	704.09	2		3.33425	0.00355058	0.00276135	396	0.821577
Bulbus cordis anomalies and anomalies of cardiac septal closure, Tetralogy of Fallot	745.2	2		1	0.00355058	0.00177529	397	0.823651
Noninfectious disorders of lymphatic channels, Other lymphedema	457.1	1		4.13909	0.00346549	0.00346549	398	0.825726
Hemangioma and lymphangioma, any site	228	1		1	0.00346549	0.00346549	399	0.827801
Coagulation defects, von Willebrand's disease	286.4	1		1	0.00335828	0.00335828	400	0.829876
Other congenital anomalies of limbs, Congenital deformity of knee (joint)	755.64	2		1	0.00323414	0.00305791	401	0.83195
Malignant neoplasm without specification of site, Other	199.1	1		6.4334	0.0031582	0.0031582	402	0.834025
Other derangement of joint, Ankylosis of joint	718.5	1		1	0.00307396	0.00307396	403	0.8361
Disorders involving the immune mechanism, DiGeorge's syndrome	279.11	1		1	0.00293435	0.00293435	404	0.838174
Infertility, male	606	1		1	0.00288829	0.00288829	405	0.840249
Other specified leukemia, Other specified leukemia	207.8	1		1	0.00282137	0.00282137	406	0.842324
Organic sleep disorders, Congenital central alveolar hypoventilation syndrome	327.25	4		1	0.00280381	0.00165305	407	0.844398
Neoplasm of uncertain behavior of endocrine glands and nervous system, Other and unspecified endocrine glands	237.4	2		1	0.00251992	0.00125996	408	0.846473
Neoplasm of uncertain behavior of digestive and respiratory systems, Trachea, bronchus, and lung	235.7	1		1	0.00251992	0.00251992	409	0.848548
Disorders of parathyroid gland	252	1		1	0.00251992	0.00251992	410	0.850622
Benign neoplasm of lip, oral cavity, and pharynx, Nasopharynx	210.7	1		1	0.00251992	0.00251992	411	0.852697
Benign neoplasm of other endocrine glands and related structures, Parathyroid gland	227.1	1		1	0.00251992	0.00251992	412	0.854772
Other and unspecified disorders of metabolism, Other specified disorders of metabolism	277.89	1		1	0.00233402	0.00233402	413	0.856846
Visual disturbances, Achromatopsia	368.54	1	1	1	0.00228056	0.00228056	414	0.858921
Other congenital anomalies of limbs, Acrocephalosyndactyly	755.55	2		1	0.00223005	0.00209002	415	0.860996
Other diseases of blood and blood-forming organs, Other specified diseases of blood and blood-forming organs	289.89	1		1	0.00210746	0.00210746	416	0.863071
Other congenital anomalies of heart, Hypoplastic left heart syndrome	746.7	1	1	1	0.00203756	0.00203756	417	0.865145
Special symptoms or syndromes, not elsewhere classified, Anorexia nervosa	307.1	2		1	0.00203756	0.00123039	418	0.86722
Diseases of hair and hair follicles	704	1		2.88235	0.00197212	0.00197212	419	0.869295
Symptoms involving urinary system, Other abnormality of urination	788.69	1		1	0.00195945	0.00195945	420	0.871369
Diseases of white blood cells, Eosinophilia	288.3	1		1	0.00195945	0.00195945	421	0.873444
Disorders of amino-acid transport and metabolism, Other specified disorders of amino-acid metabolism	270.8	1		1	0.00195945	0.00195945	422	0.875519
Disorders of amino-acid transport and metabolism, Disturbances of branched-chain amino-acid metabolism	270.3	3		1	0.00187671	0.000625571	423	0.877593
Other disorders of urethra and urinary tract, Hematuria	599.7	1		2.66728	0.00158493	0.00158493	424	0.879668
Other cerebral degenerations, Obstructive hydrocephalus	331.4	1	1	1	0.00158094	0.00158094	425	0.881743
Vertiginous syndromes and other disorders of vestibular system	386	1		0.555562	0.00154573	0.00154573	426	0.883817
Diseases of white blood cells, Cyclic neutropenia	288.02	1		1	0.00153468	0.00153468	427	0.885892
Other demyelinating diseases of central nervous system	341.9	1		1	0.00151844	0.00151844	428	0.887967
Pulmonary tuberculosis	011.9	3		1	0.00148107	0.000493691	429	0.890041
Nonspecific findings on examination of urine	791.9	1		1	0.00136943	0.00136943	430	0.892116
Allergic rhinitis	477.9	1		1	0.00136364	0.00136364	431	0.894191
Symptoms involving head and neck, Alexia and dyslexia	784.61	1		1	0.00131127	0.00131127	432	0.896266
Disorders of plasma protein metabolism, Alpha-1-antitrypsin deficiency	273.4	1		1	0.00126337	0.00126337	433	0.89834
Other and ill-defined cerebrovascular disease, Other generalized ischemic cerebrovascular disease	437.1	1		0.538609	0.00126337	0.00126337	434	0.900415
Other disorders of pancreatic internal secretion, Other specified hypoglycemia	251.1	2		1	0.00123723	0.000618615	435	0.90249
Other congenital anomalies of upper alimentary tract, Absence of salivary gland	750.21	1		1	0.000900659	0.000900659	436	0.904564
Diffuse diseases of connective tissue, Dermatomyositis	710.3	1		1	0.00071394	0.00071394	437	0.906639
Osteoarthrosis and allied disorders	715	1		0.650318	0.00071394	0.00071394	438	0.908714
Other peripheral vascular disease, Other arterial dissection	443.29	1		1	0.000660165	0.000660165	439	0.910788
Alcohol dependence syndrome	303.9	1		1	0.000423229	0.000423229	440	0.912863
Episodic mood disorders	296.9	1		0.716959	0.000423229	0.000423229	441	0.914938
Other and unspecified congenital anomalies, Marfan syndrome	759.82	1		1	0.000388332	0.000388332	442	0.917012
Other nutritional deficiencies, Other nutritional deficiency	269.8	1		4.22777	0	0	443	0.919087
Diseases of white blood cells, Neutropenia	288.09	1	1	2.76104	0	0	444	0.921162
Disorders of mineral metabolism, Disorders of calcium metabolism	275.49	1		1.58358	0	0	445	0.923237
Coagulation defects	286	1	1	1.3865	0	0	446	0.925311
Other disorders of cervical region, Other syndromes affecting cervical region	723.8	1		1	0	0	447	0.927386
Erythematous conditions, Lupus erythematosus	695.4	1		1	0	0	448	0.929461
Antepartum hemorrhage, abruptio placentae, and placenta previa, Premature separation of placenta	641.2	1		1	0	0	449	0.931535
Other and unspecified congenital anomalies, Anomalies of adrenal gland	759.1	1		1	0	0	450	0.93361
Other and unspecified disorders of metabolism, Disorders of bilirubin excretion	277.4	1		1	0	0	451	0.935685
Disorders of adrenal glands, Hyperaldosteronism	255.1	1		1	0	0	452	0.937759
Certain congenital musculoskeletal deformities, Varus deformities of feet	754.5	1		1	0	0	453	0.939834
Other disorders of pancreatic internal secretion, Other specified disorders of pancreatic internal secretion	251.8	1	1	1	0	0	454	0.941909
Testicular dysfunction, Other testicular hypofunction	257.2	1	1	1	0	0	455	0.943983
Other congenital anomalies of limbs, Other anomalies of upper limb, including shoulder girdle	755.59	1		1	0	0	456	0.946058
Benign neoplasm of bone and articular cartilage	213.9	1		1	0	0	457	0.948133
Congenital anomalies of eye, Other specified anomalies of iris and ciliary body	743.46	1		1	0	0	458	0.950207
Malignant neoplasm of eye, Cornea	190.4	1		1	0	0	459	0.952282
Thyroiditis, Chronic lymphocytic thyroiditis	245.2	1		1	0	0	460	0.954357
	434.91	1	1	1	0	0	461	0.956432
Disorders of tooth development and eruption, Hereditary disturbances in tooth structure, not elsewhere classified	520.5	1		1	0	0	462	0.958506
Other local infections of skin and subcutaneous tissue, Pyogenic granuloma	686.1	1		1	0	0	463	0.960581
Corneal opacity and other disorders of cornea, Macular corneal dystrophy	371.55	1		1	0	0	464	0.962656
Disorders of mineral metabolism, Disorders of copper metabolism	275.1	1		1	0	0	465	0.96473
Viral pneumonia, Pneumonia due to SARS-associated coronavirus	480.3	1		1	0	0	466	0.966805
Chronic airway obstruction, not elsewhere classified	496	1	1	1	0	0	467	0.96888
Disorders of the pituitary gland and its hypothalamic control	253	1		1	0	0	468	0.970954
Congenital anomalies of genital organs, Micropenis	752.64	1		1	0	0	469	0.973029
Hereditary hemolytic anemias, Other hemolytic anemias due to enzyme deficiency	282.3	1		1	0	0	470	0.975104
Other peripheral vascular disease, Erythromelalgia	443.82	1		1	0	0	471	0.977178
Drug dependence	304.9	1		1	0	0	472	0.979253
Complications peculiar to certain specified procedures, Bone marrow	996.85	1	1	1	0	0	473	0.981328
Symptoms involving skin and other integumentary tissue, Jaundice, unspecified, not of newborn	782.4	1		1	0	0	474	0.983402
Other endocrine disorders, Precocious sexual development and puberty, not elsewhere classified	259.1	1		1	0	0	475	0.985477
Other disorders of thyroid, Dyshormonogenic goiter	246.1	1		1	0	0	476	0.987552
Certain adverse effects not elsewhere classified, Other and unspecified adverse effect of drug, medicinal and biological substance (due) to correct medicinal substance properly administered	995.2	1	1	1	0	0	477	0.989627
Complications of medical care, not elsewhere classified, Other opiates and related narcotics	E850.2	1		1	0	0	478	0.991701
Acquired hypothyroidism	244.9	4	1	0.757636	0	0	479	0.993776
Episodic mood disorders	296	1		0.716959	0	0	480	0.995851
Other forms of chronic ischemic heart disease	414.9	1		0.659927	0	0	481	0.997925
Disorders of carbohydrate transport and metabolism, Intestinal disaccharidase deficiencies and disaccharide malabsorption	271.3	2		0.560421	0	0	482	1
